# Supplementary material for: B cell expression of an enzymatic intermediary in ether lipid biosynthesis promotes antibody responses and germinal center size
Source: eLife. 2026 Apr 27;14:RP104580. doi: 10.7554/eLife.104580 (PMC13120822; doi:10.7554/eLife.104580)
Supplement: Figure 1—source data 2. [file elife-104580-fig1-data2.zip]

Archive with 5 entries (4 files):
- Figure 1B-Source Data-2/
- Figure 1B-Source Data-2/.DS_Store
- __MACOSX/Figure 1B-Source Data-2/._.DS_Store
- Figure 1B-Source Data-2/Figure 1B_Source Data 2.pdf
- __MACOSX/Figure 1B-Source Data-2/._Figure 1B_Source Data 2.pdf
