# Supplementary material for: B cell expression of an enzymatic intermediary in ether lipid biosynthesis promotes antibody responses and germinal center size
Source: eLife. 2026 Apr 27;14:RP104580. doi: 10.7554/eLife.104580 (PMC13120822; doi:10.7554/eLife.104580)
Supplement: Figure 2—source data 1. [file elife-104580-fig2-data1.zip]

Archive with 5 entries (4 files):
- Figure 2B_Source Data-1/
- Figure 2B_Source Data-1/PexRAP cKO_R26-CreER_Actin.tif
- __MACOSX/Figure 2B_Source Data-1/._PexRAP cKO_R26-CreER_Actin.tif
- Figure 2B_Source Data-1/PexRAP cKO_R26-CreER_PexRAP.tif
- __MACOSX/Figure 2B_Source Data-1/._PexRAP cKO_R26-CreER_PexRAP.tif
