# Supplementary material for: B cell expression of an enzymatic intermediary in ether lipid biosynthesis promotes antibody responses and germinal center size
Source: eLife. 2026 Apr 27;14:RP104580. doi: 10.7554/eLife.104580 (PMC13120822; doi:10.7554/eLife.104580)
Supplement: Source data 1. [file elife-104580-data1.zip]

Archive with 156 entries (140 files):
- Source Data/
- __MACOSX/._Source Data
- Source Data/Figure 4-figure supplement 1-Source Data/
- __MACOSX/Source Data/._Figure 4-figure supplement 1-Source Data
- Source Data/Figure 3-Source Data/
- __MACOSX/Source Data/._Figure 3-Source Data
- Source Data/Figure 1-figure supplement 1-Source Data/
- __MACOSX/Source Data/._Figure 1-figure supplement 1-Source Data
- Source Data/.DS_Store
- __MACOSX/Source Data/._.DS_Store
- Source Data/Table-Source Data/
- __MACOSX/Source Data/._Table-Source Data
- Source Data/Figure 6-Source Data/
- __MACOSX/Source Data/._Figure 6-Source Data
- Source Data/Figure 5-Source Data/
- __MACOSX/Source Data/._Figure 5-Source Data
- Source Data/Figure 9-Source Data/
- __MACOSX/Source Data/._Figure 9-Source Data
- Source Data/Figure 2-figure supplement 1-Source Data/
- __MACOSX/Source Data/._Figure 2-figure supplement 1-Source Data
- Source Data/Figure 7-Source Data/
- __MACOSX/Source Data/._Figure 7-Source Data
- Source Data/Figure 2-Source Data/
- __MACOSX/Source Data/._Figure 2-Source Data
- Source Data/Figure 6-figure supplement 1-Source Data/
- __MACOSX/Source Data/._Figure 6-figure supplement 1-Source Data
- Source Data/Figure 1-Source Data/
- __MACOSX/Source Data/._Figure 1-Source Data
- Source Data/Figure 5-figure supplement 1-Source Data/
- __MACOSX/Source Data/._Figure 5-figure supplement 1-Source Data
- Source Data/Figure 8-Source Data/
- __MACOSX/Source Data/._Figure 8-Source Data
- Source Data/Figure 4-Source Data/
- __MACOSX/Source Data/._Figure 4-Source Data
- Source Data/Figure 4-figure supplement 1-Source Data/Figure 4-figure supplement 1A.xlsx
- __MACOSX/Source Data/Figure 4-figure supplement 1-Source Data/._Figure 4-figure supplement 1A.xlsx
- Source Data/Figure 4-figure supplement 1-Source Data/Figure 4-figure supplement 1C.xlsx
- __MACOSX/Source Data/Figure 4-figure supplement 1-Source Data/._Figure 4-figure supplement 1C.xlsx
- Source Data/Figure 4-figure supplement 1-Source Data/Figure 4-figure supplement 1B.xlsx
- __MACOSX/Source Data/Figure 4-figure supplement 1-Source Data/._Figure 4-figure supplement 1B.xlsx
- Source Data/Figure 3-Source Data/Positive Ion mode_Cre.csv
- __MACOSX/Source Data/Figure 3-Source Data/._Positive Ion mode_Cre.csv
- Source Data/Figure 3-Source Data/Negative Ion mode_Cre.csv
- __MACOSX/Source Data/Figure 3-Source Data/._Negative Ion mode_Cre.csv
- Source Data/Figure 3-Source Data/Positive Ion mode_PexRAPcKO.csv
- __MACOSX/Source Data/Figure 3-Source Data/._Positive Ion mode_PexRAPcKO.csv
- Source Data/Figure 3-Source Data/Negative Ion mode_PexRAP cKO.csv
- __MACOSX/Source Data/Figure 3-Source Data/._Negative Ion mode_PexRAP cKO.csv
- Source Data/Figure 3-Source Data/Figure 3C and 3D.xlsx
- __MACOSX/Source Data/Figure 3-Source Data/._Figure 3C and 3D.xlsx
- Source Data/Figure 1-figure supplement 1-Source Data/Figure 1-figure supplement 1F.xlsx
- __MACOSX/Source Data/Figure 1-figure supplement 1-Source Data/._Figure 1-figure supplement 1F.xlsx
- Source Data/Figure 1-figure supplement 1-Source Data/Figure 1-figure supplement 1E.xlsx
- __MACOSX/Source Data/Figure 1-figure supplement 1-Source Data/._Figure 1-figure supplement 1E.xlsx
- Source Data/Figure 1-figure supplement 1-Source Data/Figure 1-figure supplement 1I.xlsx
- __MACOSX/Source Data/Figure 1-figure supplement 1-Source Data/._Figure 1-figure supplement 1I.xlsx
- Source Data/Figure 1-figure supplement 1-Source Data/Figure 1-figure supplement 1B and C.xlsx
- __MACOSX/Source Data/Figure 1-figure supplement 1-Source Data/._Figure 1-figure supplement 1B and C.xlsx
- Source Data/Table-Source Data/Table 2_Negative ions.xlsx
- __MACOSX/Source Data/Table-Source Data/._Table 2_Negative ions.xlsx
- Source Data/Table-Source Data/Table 1_Negative ions.xlsx
- __MACOSX/Source Data/Table-Source Data/._Table 1_Negative ions.xlsx
- Source Data/Table-Source Data/Table 1_Positive ions.xlsx
- __MACOSX/Source Data/Table-Source Data/._Table 1_Positive ions.xlsx
- Source Data/Table-Source Data/Table 2_Positive ions.xlsx
- __MACOSX/Source Data/Table-Source Data/._Table 2_Positive ions.xlsx
- Source Data/Figure 6-Source Data/Figure 6F.xlsx
- __MACOSX/Source Data/Figure 6-Source Data/._Figure 6F.xlsx
- Source Data/Figure 6-Source Data/Figure 6G.xlsx
- __MACOSX/Source Data/Figure 6-Source Data/._Figure 6G.xlsx
- Source Data/Figure 6-Source Data/Figure 6A-D.xlsx
- __MACOSX/Source Data/Figure 6-Source Data/._Figure 6A-D.xlsx
- Source Data/Figure 6-Source Data/Figure 6I.xlsx
- __MACOSX/Source Data/Figure 6-Source Data/._Figure 6I.xlsx
- Source Data/Figure 6-Source Data/Figure 6E.xlsx
- __MACOSX/Source Data/Figure 6-Source Data/._Figure 6E.xlsx
- Source Data/Figure 5-Source Data/Figure 5G.xlsx
- __MACOSX/Source Data/Figure 5-Source Data/._Figure 5G.xlsx
- Source Data/Figure 5-Source Data/Figure 5I.xlsx
- __MACOSX/Source Data/Figure 5-Source Data/._Figure 5I.xlsx
- Source Data/Figure 5-Source Data/Figure 5E.xlsx
- __MACOSX/Source Data/Figure 5-Source Data/._Figure 5E.xlsx
- Source Data/Figure 5-Source Data/Figure 5C.xlsx
- __MACOSX/Source Data/Figure 5-Source Data/._Figure 5C.xlsx
- Source Data/Figure 9-Source Data/Figure 9I.xlsx
- __MACOSX/Source Data/Figure 9-Source Data/._Figure 9I.xlsx
- Source Data/Figure 2-figure supplement 1-Source Data/Figure 2-figure supplement 1E.xlsx
- __MACOSX/Source Data/Figure 2-figure supplement 1-Source Data/._Figure 2-figure supplement 1E.xlsx
- Source Data/Figure 2-figure supplement 1-Source Data/Figure 2-figure supplement 1H.xlsx
- __MACOSX/Source Data/Figure 2-figure supplement 1-Source Data/._Figure 2-figure supplement 1H.xlsx
- Source Data/Figure 2-figure supplement 1-Source Data/Figure 2-figure supplement 1C.xlsx
- __MACOSX/Source Data/Figure 2-figure supplement 1-Source Data/._Figure 2-figure supplement 1C.xlsx
- Source Data/Figure 2-figure supplement 1-Source Data/Figure 2-figure supplement 1B.xlsx
- __MACOSX/Source Data/Figure 2-figure supplement 1-Source Data/._Figure 2-figure supplement 1B.xlsx
- Source Data/Figure 2-figure supplement 1-Source Data/Figure 2-figure supplement 1G.xlsx
- __MACOSX/Source Data/Figure 2-figure supplement 1-Source Data/._Figure 2-figure supplement 1G.xlsx
- Source Data/Figure 2-figure supplement 1-Source Data/Figure 2-figure supplement 1F.xlsx
- __MACOSX/Source Data/Figure 2-figure supplement 1-Source Data/._Figure 2-figure supplement 1F.xlsx
- Source Data/Figure 7-Source Data/Figure 7D.xlsx
- __MACOSX/Source Data/Figure 7-Source Data/._Figure 7D.xlsx
- Source Data/Figure 7-Source Data/Figure 7E.xlsx
- __MACOSX/Source Data/Figure 7-Source Data/._Figure 7E.xlsx
- Source Data/Figure 7-Source Data/Figure 7C.xlsx
- __MACOSX/Source Data/Figure 7-Source Data/._Figure 7C.xlsx
- Source Data/Figure 2-Source Data/Figure 2B.jpg
- __MACOSX/Source Data/Figure 2-Source Data/._Figure 2B.jpg
- Source Data/Figure 2-Source Data/Figure 2F.xlsx
- __MACOSX/Source Data/Figure 2-Source Data/._Figure 2F.xlsx
- Source Data/Figure 2-Source Data/Figure 2I.xlsx
- __MACOSX/Source Data/Figure 2-Source Data/._Figure 2I.xlsx
- Source Data/Figure 2-Source Data/Figure 2H.xlsx
- __MACOSX/Source Data/Figure 2-Source Data/._Figure 2H.xlsx
- Source Data/Figure 2-Source Data/Figure 2D.xlsx
- __MACOSX/Source Data/Figure 2-Source Data/._Figure 2D.xlsx
- Source Data/Figure 6-figure supplement 1-Source Data/Figure 6-figure supplement 1F.xlsx
- __MACOSX/Source Data/Figure 6-figure supplement 1-Source Data/._Figure 6-figure supplement 1F.xlsx
- Source Data/Figure 6-figure supplement 1-Source Data/Figure 6-figure supplement 1E.xlsx
- __MACOSX/Source Data/Figure 6-figure supplement 1-Source Data/._Figure 6-figure supplement 1E.xlsx
- Source Data/Figure 6-figure supplement 1-Source Data/Figure 6-figure supplement 1D.xlsx
- __MACOSX/Source Data/Figure 6-figure supplement 1-Source Data/._Figure 6-figure supplement 1D.xlsx
- Source Data/Figure 6-figure supplement 1-Source Data/Figure 6-figure supplement 1H.xlsx
- __MACOSX/Source Data/Figure 6-figure supplement 1-Source Data/._Figure 6-figure supplement 1H.xlsx
- Source Data/Figure 6-figure supplement 1-Source Data/Figure 6-figure supplement 1B.xlsx
- __MACOSX/Source Data/Figure 6-figure supplement 1-Source Data/._Figure 6-figure supplement 1B.xlsx
- Source Data/Figure 1-Source Data/Figure 1B_PexRAP.jpg
- __MACOSX/Source Data/Figure 1-Source Data/._Figure 1B_PexRAP.jpg
- Source Data/Figure 1-Source Data/Figure 1F.xlsx
- __MACOSX/Source Data/Figure 1-Source Data/._Figure 1F.xlsx
- Source Data/Figure 1-Source Data/Figure 1I.xlsx
- __MACOSX/Source Data/Figure 1-Source Data/._Figure 1I.xlsx
- Source Data/Figure 1-Source Data/Figure 1D.xlsx
- __MACOSX/Source Data/Figure 1-Source Data/._Figure 1D.xlsx
- Source Data/Figure 1-Source Data/Figure 1B_Actin.jpg
- __MACOSX/Source Data/Figure 1-Source Data/._Figure 1B_Actin.jpg
- Source Data/Figure 5-figure supplement 1-Source Data/Figure 5-figure supplement 1F and G.xlsx
- __MACOSX/Source Data/Figure 5-figure supplement 1-Source Data/._Figure 5-figure supplement 1F and G.xlsx
- Source Data/Figure 5-figure supplement 1-Source Data/Figure 5-figure supplement 1B.xlsx
- __MACOSX/Source Data/Figure 5-figure supplement 1-Source Data/._Figure 5-figure supplement 1B.xlsx
- Source Data/Figure 5-figure supplement 1-Source Data/Figure 5-figure supplement 1C.xlsx
- __MACOSX/Source Data/Figure 5-figure supplement 1-Source Data/._Figure 5-figure supplement 1C.xlsx
- Source Data/Figure 5-figure supplement 1-Source Data/Figure 5-figure supplement 1D and E.xlsx
- __MACOSX/Source Data/Figure 5-figure supplement 1-Source Data/._Figure 5-figure supplement 1D and E.xlsx
- Source Data/Figure 8-Source Data/Figure 8I.xlsx
- __MACOSX/Source Data/Figure 8-Source Data/._Figure 8I.xlsx
- Source Data/Figure 8-Source Data/Figure 8D.xlsx
- __MACOSX/Source Data/Figure 8-Source Data/._Figure 8D.xlsx
- Source Data/Figure 8-Source Data/Figure 8H.xlsx
- __MACOSX/Source Data/Figure 8-Source Data/._Figure 8H.xlsx
- Source Data/Figure 8-Source Data/Figure 8B.xlsx
- __MACOSX/Source Data/Figure 8-Source Data/._Figure 8B.xlsx
- Source Data/Figure 8-Source Data/Figure 8G.xlsx
- __MACOSX/Source Data/Figure 8-Source Data/._Figure 8G.xlsx
- Source Data/Figure 8-Source Data/Figure 8J.xlsx
- __MACOSX/Source Data/Figure 8-Source Data/._Figure 8J.xlsx
- Source Data/Figure 4-Source Data/Figure 4E.xlsx
- __MACOSX/Source Data/Figure 4-Source Data/._Figure 4E.xlsx
