# Supplementary material for: B cell expression of an enzymatic intermediary in ether lipid biosynthesis promotes antibody responses and germinal center size
Source: eLife. 2026 Apr 27;14:RP104580. doi: 10.7554/eLife.104580 (PMC13120822; doi:10.7554/eLife.104580)
Supplement: Source data 1. [file elife-104580-data1.zip › Source Data/Figure 4-figure supplement 1-Source Data/Figure 4-figure supplement 1A.xlsx]

## Sheet: 752.5545
	UI	SRBC	SRBC
	Primary B cell Follicle	Primary B cell Follicle	GC
	340	1600	1800
	330	1600	1720
	250	1680	1880
	285	1750	1920
	320	1800	2020
	280	1820	1970
		1750	2170
		1750	1960
		1900	2200

## Sheet: 776.5556
	UI	SRBC	SRBC
	Primary B cell Follicle	Primary B cell Follicle	GC
	300	1420	1730
	265	1450	1800
	285	1500	1900
	255	1650	1900
	300	1800	2030
	255	1620	2120
		1700	2400
		1800	2340
		1800	2450

## Sheet: 872.5749
	UI	SRBC	SRBC
	Primary B cell Follicle	Primary B cell Follicle	GC
	195	1100	1320
	170	1170	1250
	155	1150	1350
	165	1200	1400
	180	1250	1400
	160	1200	1400
		1150	1400
		1100	1380
		1180	1420
