# Supplementary material for: B cell expression of an enzymatic intermediary in ether lipid biosynthesis promotes antibody responses and germinal center size
Source: eLife. 2026 Apr 27;14:RP104580. doi: 10.7554/eLife.104580 (PMC13120822; doi:10.7554/eLife.104580)
Supplement: Source data 1. [file elife-104580-data1.zip › Source Data/Figure 4-figure supplement 1-Source Data/Figure 4-figure supplement 1C.xlsx]

## Sheet: 784.5564
	UI	WT follicle	PexRap cKO follicle	WT GC	PexRap cKO GC
	2840	2800	2800	4250	2700
	2850	3050	2750	3500	2800
	2800	2650	2750	3600	2550
	2800	2800	2550	3450	2500
	2950	2600	2500	3400	2650
	2800	3000	2700	3150	2450
		3000	2400	3300	2450
		3050	2600	3500	2450
		3300	2500	3550	2500

## Sheet: 799.5375
	UI	WT follicle	PexRap cKO follicle	WT GC	PexRap cKO GC
	5500	6480	6050	7600	6150
	5850	6520	5750	6900	5750
	5840	6700	6000	7100	6450
	5600	6200	5550	6950	5600
	5700	6450	5450	6600	6000
	5500	6550	5800	6600	6050
		6200	6000	6250	5800
		6000	5750	6350	6150
		6600	6050	6600	5900

## Sheet: 874.5623
	UI	WT follicle	PexRap cKO follicle	WT GC	PexRap cKO GC
	820	750	600	500	400
	650	650	600	500	700
	640	650	600	550	500
	850	900	750	550	500
	800	850	700	450	700
	830	800	800	500	500
		650	700	300	600
		500	600	400	400
		500	650	500	550
