# Supplementary material for: B cell expression of an enzymatic intermediary in ether lipid biosynthesis promotes antibody responses and germinal center size
Source: eLife. 2026 Apr 27;14:RP104580. doi: 10.7554/eLife.104580 (PMC13120822; doi:10.7554/eLife.104580)
Supplement: Source data 1. [file elife-104580-data1.zip › Source Data/Figure 4-figure supplement 1-Source Data/Figure 4-figure supplement 1B.xlsx]

## Sheet: 784.5564
	UI	SRBC	SRBC
	Primary B cell Follicle	Primary B cell Follicle	GC
	3240	8500	9700
	3450	8000	10000
	3400	8200	9100
	3400	7900	11200
	3550	8100	11000
	3400	8200	10000
		6900	9000
		7900	9000
		7900	9700

## Sheet: 799.5375
	UI	SRBC	SRBC
	Primary B cell Follicle	Primary B cell Follicle	GC
	5500	12800	13400
	5850	11900	14800
	5840	12700	13700
	5600	12300	15900
	5700	12700	18800
	5500	13000	18900
		10500	12800
		11600	13000
		11200	16500

## Sheet: 874.5623
	UI	SRBC	SRBC
	Primary B cell Follicle	Primary B cell Follicle	GC
	820	1800	1100
	650	1600	800
	640	1800	1250
	850	1200	1100
	800	1100	1200
	830	1000	1100
		2000	1000
		1200	1000
		1200	1000
