# Supplementary material for: B cell expression of an enzymatic intermediary in ether lipid biosynthesis promotes antibody responses and germinal center size
Source: eLife. 2026 Apr 27;14:RP104580. doi: 10.7554/eLife.104580 (PMC13120822; doi:10.7554/eLife.104580)
Supplement: Source data 1. [file elife-104580-data1.zip › Source Data/Figure 3-Source Data/Positive Ion mode_Cre.csv]

uName	Cre_activated01	Cre_activated02	Cre_activated03	Cre_naive01	Cre_naive02	Cre_naive03
	Cre_activated	Cre_activated	Cre_activated	Cre_naive	Cre_naive	Cre_naive
NAE 10:0_$ID818	2641136	2525203	2155341	2749406	1974963	3844211
CAR 4:0_$ID1426	116618832	138053056	125218416	59847412	76377512	63070668
CAR 5:0_$ID1834	60240804	65868172	61427272	30253254	17496266	26799976
CAR 6:0_$ID2277	14676218	19954178	16910736	23118800	30967146	23280596
NAE 14:0_$ID2745	6357856	8339439	7945663	12929591	7534803	6207016
NAE 21:1_$ID6570	55378212	15839235	48913744	61380228	51485392	44495340
ST 27:1;O_$ID6636	413054048	558986368	473957312	25584814	20935200	17955310
ST 27:1;O_$ID6640	1245280640	1519315840	1325759744	852104512	679688064	756965248
NAE 22:6_$ID6744	116771208	114552216	137834784	7917706	8322644	5691431
NAE 22:0_$ID7194	16140644	7425849	18049794	22974030	18181710	19253672
NAE 22:0_$ID7195	14343333	8373040	14802007	15426667	12636159	13251412
CAR 15:0_$ID7279	134742736	129747952	117632616	106746608	109335224	134614720
NAE 24:6_$ID7805	27433988	24727192	31430212	3055021	4377334	2638236
CAR 16:0_$ID7806	47217132	69217368	63027324	113357496	140910752	98750688
CAR 17:3_$ID8116	6771366	9280567	3780192	6590250	3537214	12954235
CAR 18:2_$ID8757	751560	1311061	1607248	10425518	12974598	9378902
NAE 25:1_$ID8762	53512564	11064202	49397148	65626108	47091904	52368088
CAR 18:1_$ID8847	11487764	15949897	13913949	54121196	65416688	48348324
NAE 26:6_$ID8964	120925856	92374432	131275512	5659628	6360979	5402265
CAR 18:0_$ID8969	14871150	19274866	18334992	44029700	48527304	35003444
LPE O-16:1_$ID9325	153565696	199130160	173936608	16559502	18910522	13907528
NAE 26:0_$ID9421	15854011	6596232	15406505	25327520	17594450	24038512
CAR 20:4_$ID9760	545044	969697	832946	8024827	11764910	7427590
LPE 16:0_$ID9988	10270682	8078502	14163451	2190575	3549620	1150376
LPE 16:0_$ID9989	124824504	180501792	140624192	9732735	11129450	7256820
DG 23:4_$ID10157	6678360	2972144	5754024	7840696	4855995	5408057
NAE 28:4_$ID10286	3611430	1750653	4251095	4890075	4072623	4428983
LPE O-18:2_$ID10425	45085400	62724928	55451224	4333916	5707536	4251392
Cer 30:1;2O|Cer 15:1;2O/15:0_$ID10434	6766523	9701926	10837922	11800148	11676505	8880625
LPE O-18:1_$ID10488	40910200	58823724	51782196	11445907	11983405	8303162
LPC 14:0/0:0_$ID10555	39000932	52552372	43380976	2213413	2456905	1803550
LPC 14:0_$ID10556	13556517	15083636	14193757	416157	523725	483964
DG 24:3_$ID10804	83684256	50684924	98336312	96516248	79354216	79456912
LPE 18:1_$ID11067	22527058	13679338	27378884	4610745	4262032	1615205
LPC 15:1/0:0_$ID11068	63529708	85508424	73636848	4094332	5976856	3634454
LPC O-16:1_$ID11075	2697334	4619106	2800712	8953	72439	23441
LPC O-16:1_$ID11076	21072158	26596080	23705264	5695058	6328982	4663466
LPE 18:0_$ID11134	187238784	262603696	232338608	32345230	36283756	25341132
LPC 15:0/0:0_$ID11135	15787469	20828416	19006068	12000951	11505144	9521299
LPC O-16:0_$ID11136	253546704	304957088	277391552	33907236	34796684	26159154
Cer 30:1;2O|Cer 15:1;2O/15:0_$ID11146	28480606	32584832	30897208	37068096	35096508	27017478
LPC 16:1/0:0_$ID11561	77797368	102230936	87315168	6520466	6643117	5677232
LPC 16:1_$ID11562	65583320	73790072	64773096	1288094	1129236	1130719
LPE O-20:1_$ID11563	14627413	20967558	18878320	2697796	2657119	1798482
LPC 16:0_$ID11620	89265768	110606320	97766176	24615426	27744044	19935252
LPC 16:0/0:0_$ID11621	1349074432	1826696576	1618871296	218502784	265823856	180912688
LPE 20:4_$ID11854	36285560	21276886	45664872	39283656	52280924	16564810
LPC 17:1/0:0_$ID12065	7141064	9485288	8822598	2448406	2032398	2067159
LPC O-18:1_$ID12067	119669392	156647120	140872160	29833840	31210322	23521506
LPC O-18:1_$ID12068	13294853	18049300	16388364	1718907	1824580	1192726
LPC 17:0/0:0_$ID12122	23037034	29081734	26832494	8968505	8996554	6436692
LPC O-18:0_$ID12123	22514906	25752968	24155576	6880853	6138092	4665158
LPC 16:0_$ID12423	36207888	41953552	35168136	4602546	4930979	4587706
LPC 18:2_$ID12496	17389496	20411286	19042918	7910343	8661673	6229800
Cer 34:1;2O|Cer 18:1;2O/16:0_$ID12505	48711120	63915432	60310512	13717767	13038740	10875342
LPC 18:1_$ID12554	105423688	124825384	109553824	9830094	10104278	7304555
LPC 18:1/0:0_$ID12555	315527360	415178880	357683520	79974864	85635520	64609632
PC 17:0_$ID12608	8744141	2626768	14168747	1181648	1947806	188848
LPC 18:0_$ID12610	22877256	29774178	27095954	27094792	27273508	20699830
LPC 18:0/0:0_$ID12611	592176320	846673216	775271744	279226944	312253056	211914304
LPE 22:6_$ID12669	24353614	12345067	32190742	30254290	39847340	12202888
LPE 22:5_$ID12739	13669159	6543846	18378492	8993358	11939101	3852330
PE 21:4_$ID12793	14824275	6664966	21700886	6471519	11360154	2481516
LPC 19:1/0:0_$ID12989	4642757	6202992	5861222	1463253	1236853	925257
LPC O-20:1_$ID12990	5436374	8374896	7087306	622339	925688	192653
Cer 34:2;2O|Cer 18:2;2O/16:0_$ID12994	10278369	12766271	12430835	654475	550804	0
PC 18:0_$ID13035	8580804	10861400	10310285	7486544	10799219	6585282
LPC O-20:0_$ID13037	9230490	12925020	12780640	3023443	3690936	2727651
Cer 34:1;2O|Cer 18:1;2O/16:0_$ID13041	205772096	261301824	232599648	53956940	51572524	47452856
Cer 34:0;2O|Cer 18:0;2O/16:0_$ID13099	49223044	64971128	58481732	9677922	10372408	9207902
LPC 20:4_$ID13208	8409860	10177417	9764328	7376282	10154820	6497085
LPC 20:4/0:0_$ID13209	3408817	3937690	3901747	12007697	12056657	9719975
DG O-30:0|DG O-16:0_14:0_$ID13241	25924788	28687648	27292262	184326	764290	903213
LPC 18:0_$ID13277	14014234	15748017	14865275	5017072	5824114	4751325
LPC 20:2/0:0_$ID13364	8118166	10401412	9778304	4341863	4672160	3031752
Cer 35:2;3O|Cer 18:1;2O/17:1;O_$ID13370	1194005248	1342546304	1396067840	1535744128	1275261312	1302236288
LPC 20:1/0:0_$ID13418	13331099	16399790	15644622	16613415	18311892	14092492
LPC 20:1/0:0_$ID13420	25806422	35294628	32569628	5323150	5948118	3880295
LPC 20:0/0:0_$ID13463	12978750	18535360	15923765	4196758	3894554	2259441
PE 23:4_$ID13611	4025024	1454921	6201172	445949	1878232	81362
LPC O-22:0_$ID13820	11677688	15995506	13772459	2315992	2223110	1899415
LPC 22:5_$ID13908	2192392	2805298	2766584	1268292	1636883	1017162
LPC 22:5/0:0_$ID13909	3092348	4161992	3750632	6658648	5734079	4719562
DG O-32:0|DG O-16:0_16:0_$ID13982	269128384	344399968	262843824	1146163	805324	708173
DG 32:7_$ID14102	14554349	1425886	28527066	21072128	62387576	3255850
DG 32:7_$ID14103	9095490	1102182	19621844	14933446	39633248	2136934
LPC 22:1/0:0_$ID14124	5403560	6831390	5484654	793802	606867	336022
DG 32:2|DG 16:1_16:1_$ID14212	34629972	38082044	37299420	1537130	1989572	1344440
DG 32:1|DG 16:0_16:1_$ID14259	621810944	732914368	668507264	49476624	41009372	43910156
DG 32:0|DG 16:0_16:0_$ID14305	1399623680	1634570496	1473506688	87785808	71849776	79193168
Cer 38:1;2O|Cer 18:1;2O/20:0_$ID14495	34999372	45262252	35715012	12220841	12066112	12463427
MG 34:1_$ID14573	356991456	456709792	347767136	11263921	11100693	11616966
DG O-34:0|DG O-18:0_16:0_$ID14606	128691888	156178208	122490896	1256581	886647	1081261
Cer 40:1;2O|Cer 18:1;2O/22:0_$ID14691	21776756	31135686	26442948	5683938	4576960	3954197
LPC 24:1/0:0_$ID14730	12263071	16831470	14407213	1032410	896368	711088
LPC 24:0/0:0_$ID14766	10434549	13904274	11404586	3369698	4125604	2609237
DG 34:1|DG 16:0_18:1_$ID14844	1671260032	1966906624	1700425856	152874976	135611440	145970336
Cer 41:1;2O|Cer 18:1;2O/23:0_$ID14945	9337022	12489226	9848540	1942244	1352178	1269555
SM 27:2;3O_$ID14959	3592285	1641356	4654662	12623155	15556844	4120741
Cer 40:1;3O|Cer 16:1;2O/24:0;O_$ID14981	35978640	50081760	36845132	5272349	5761462	5628988
Cer 40:1;2O|Cer 18:1;2O/22:0_$ID15021	143009728	200962784	171900608	29303570	26511330	25051526
MG 36:2_$ID15052	41422124	54293928	37098152	9482907	7853286	10164765
Cer 42:3;2O|Cer 18:1;2O/24:2_$ID15118	15980867	20216180	15797830	2943444	3452474	2572926
MG 36:0_$ID15121	27870934	32674850	27150614	101893	946867	850696
Cer 42:2;2O|Cer 18:1;2O/24:1_$ID15147	93489224	143909088	111007320	16523486	15390887	13378998
Cer 42:1;2O|Cer 18:1;2O/24:0_$ID15180	85798048	123703400	100840944	7826074	8353430	6403820
LPC 26:1/0:0_$ID15220	12870027	18561668	14629356	0	0	0
DG 36:4|DG 16:0_20:4_$ID15221	59769904	69319984	65539620	22485224	23341130	21765522
Cer 41:1;3O|Cer 17:1;2O/24:0;O_$ID15223	26911166	36031476	30562182	5687426	5398545	3595189
Cer 42:0;2O|Cer 18:0;2O/24:0_$ID15225	45755660	59204524	49579484	7709291	6756074	5953979
PC 25:0_$ID15254	3448910	1322206	4792317	5044245	7539958	1438771
DG 36:1|DG 18:0_18:1_$ID15321	480100192	635088384	481517344	37023040	31828960	31164198
CE 16:1_$ID15323	32333460	49545944	45138608	2437647	1340035	560953
CE 16:0_$ID15356	17304336	27435166	23446742	986568	163141	1148808
MG 38:6_$ID15372	37019996	47100768	38270424	8289187	6895997	8727119
LPC O-28:2_$ID15401	4739885	10103904	7781528	8997404	10218196	6454357
MG 38:5_$ID15405	27961006	31436952	24323176	7871184	7235559	7670192
Cer 42:3;2O|Cer 18:1;2O/24:2_$ID15408	132469480	177427280	152479904	34366900	31436414	30643050
DG 37:7_$ID15421	189032576	227609232	271190528	249723680	168427392	167316496
Cer 42:2;2O|Cer 18:1;2O/24:1_$ID15443	742028992	1037222976	829562752	135263312	118745232	112902912
PC 26:0_$ID15475	19325286	27111276	25422204	1058812	606662	568614
Cer 42:1;2O|Cer 18:1;2O/24:0_$ID15483	615511296	866441472	698085952	56238324	59537624	50945688
LPC 28:6_$ID15509	2161988	145416	2868331	2693213	6094075	777469
CE 17:1_$ID15562	12431603	17526194	15674348	64769	373697	20848
DG 38:5|DG 18:1_20:4_$ID15650	70970984	89969888	86760864	21095972	20361852	17104806
PE 30:1|PE 14:0_16:1_$ID15687	35931352	55397864	42571236	0	0	0
DG 38:4|DG 18:1_20:3_$ID15691	297060000	369249760	319229120	67011360	67122920	62360812
Cer 43:1;3O|Cer 19:1;2O/24:0;O_$ID15694	15232385	21009720	16463968	3460648	3299824	2716576
Cer 42:4;2O|Cer 27:3;2O/15:1_$ID15774	55508312	62190960	67496872	72423672	64062508	63969620
CE 18:2_$ID15776	204863136	281458336	267709856	21937636	20687654	21685908
Cer 42:3;2O|Cer 27:3;2O/15:0_$ID15811	23746106	29343716	29023044	27400180	23730944	20991104
CE 18:1_$ID15817	185187920	242296800	202136528	7844334	6784008	8762277
PE P-32:1|PE P-16:0_16:1_$ID15906	130912888	156341712	135280160	5081810	4706660	3397048
SM 32:1;2O_$ID15928	112361352	163952544	130677864	7340893	9436557	6183584
PC 28:1_$ID15939	87371928	127400040	109517520	1281316	563122	188546
PE P-32:0|PE P-16:0_16:0_$ID15940	79139952	99924576	91390864	11555852	11245296	10525760
Cer 44:1;3O|Cer 20:1;2O/24:0;O_$ID15943	36825824	52292352	42496064	4079844	4343746	3486395
SM 32:0;2O_$ID15959	12867166	15448847	13484520	0	0	0
PC 28:0|PC 14:0_14:0_$ID15972	939499456	1306217984	1073259072	18384760	22379164	15565011
PC O-29:0_$ID15973	18426960	18541516	18716990	0	538491	0
PE 32:2|PE 16:1_16:1_$ID16217	94877624	124894456	106750344	888992	1903519	1254980
PE P-33:1|PE P-16:0_17:1_$ID16220	15259585	21464946	17141724	539690	719103	797746
DG 40:5|DG 18:0_22:5_$ID16222	35985104	41545052	38869272	7853116	7128316	6500404
CE 20:5_$ID16223	39693324	43762920	39859072	5370416	3684238	2300853
SM 33:1;2O|SM 17:1;2O/16:0_$ID16242	156002096	186468992	161875072	24122966	27444508	21050996
PC 29:1_$ID16262	28783016	41804088	34662508	0	0	4910
PE 32:1|PE 16:0_16:1_$ID16263	433708160	516485664	486864896	18264140	22015522	18855998
DG 40:4|DG 18:0_22:4_$ID16265	32186212	40567516	37166348	5096840	4423760	4697748
CE 20:4_$ID16267	395949888	530600960	462974016	32462330	28401104	27712002
PC 29:0_$ID16297	255664752	317399392	278816352	9948853	11720589	7726937
PC O-30:0_$ID16298	640898176	738466304	656089152	80360104	78234256	64555936
CE 20:3_$ID16301	80843872	111780144	101553080	17818820	16848982	13223261
Cer 46:5;3O|Cer 29:3;2O/17:2;O_$ID16373	14036889	19932136	18512124	16601506	15306691	15120194
HexCer 34:1;2O|HexCer 18:1;2O/16:0_$ID16459	221422688	247822736	255814784	41770968	43500900	34491464
PE P-34:1|PE P-16:0_18:1_$ID16512	1180303232	1573590016	1288312960	102307944	89758384	85422328
SM 34:1;2O|SM 18:1;2O/16:0_$ID16532	1801227136	1975671552	1951753728	1022100416	1047886464	853179072
PC 30:1_$ID16548	1876873472	2793191168	2212935680	61601232	69296488	50628024
SM 34:0;2O_$ID16573	405356096	613669632	556727872	162908128	123584880	126095112
PC 30:0|PC 14:0_16:0_$ID16583	4651166720	5083029504	5072811520	676794560	701755648	575796544
PC O-31:0_$ID16584	51102128	88927480	56749908	36605936	32274658	32548322
PC O-31:0_$ID16585	36444316	45524364	38288256	4235600	4191053	3968117
PE 34:4_$ID16686	15150492	20024350	15866399	909262	2104702	842062
PE 34:3|PE 16:1_18:2_$ID16725	56202584	80751448	71774384	5585629	6672828	4354778
CE 22:6_$ID16728	165706544	236747312	185963152	25181938	19372642	21561478
PE 34:2|PE 16:0_18:2_$ID16751	483904160	556184768	516554176	124940824	138643968	112806072
PC O-32:2_$ID16756	55394076	68181664	61801760	14520565	16173795	15293464
PC 31:1_$ID16806	445048448	542072320	479641408	36220644	39961728	29951794
PE 34:1|PE 16:0_18:1_$ID16807	951813696	1114547456	1032179520	111276400	115556672	99041600
PC O-32:1_$ID16808	1803814016	1866184064	1767338752	246830192	252066480	194316672
PC 31:0_$ID16838	656808448	743943680	716233536	230808032	244918784	182437472
PC O-32:0_$ID16839	167643728	179407600	164206432	21944690	22027156	19604770
PC O-32:0_$ID16840	2443667200	3051843072	2704868352	965338816	817938048	799622272
PE P-36:5|PE P-16:0_20:5_$ID16869	71682440	79101280	80288672	32610098	32490680	27929620
PE P-36:4|PE P-16:0_20:4_$ID16920	881271296	1039709184	991686080	602057216	653529088	511170656
DG 42:1|DG 16:0_26:1_$ID16935	88813968	108150824	99291272	7721764	5168830	7506780
PC 30:1_$ID16960	21007932	28642564	24260300	0	0	189034
PC 32:3_$ID16988	39078916	61071612	51940380	4265040	5324204	2972434
PE P-36:2|PE P-18:1_18:1_$ID16991	292180000	366746400	321534336	79264648	64889688	63960036
SM 36:2;2O_$ID17011	23118498	27764974	25743318	6353599	7274132	4879446
PC 32:2|PC 16:1_16:1_$ID17028	1837098496	2514809344	2046286464	148369728	141176816	121169376
PE P-36:1|PE P-18:0_18:1_$ID17031	343719264	456579712	355991328	36453848	31720630	30882464
SM 36:1;2O|SM 18:1;2O/18:0_$ID17051	172454112	211156240	200019424	125875304	122710904	110257424
PC 32:1_$ID17068	13082050560	14420582400	13747728384	1436643328	1570541312	1288631040
PC O-33:1_$ID17070	179538384	237487200	174357264	11955823	10149321	10839059
PS 32:1|PS 16:0_16:1_$ID17097	205770288	280423040	225487920	6212552	7984753	5316608
PC 32:0|PC 16:0_16:0_$ID17100	7860484608	8564801024	8236423680	5144638464	5703060480	4911603712
PE 36:6_$ID17137	12180119	17782376	14800779	1130840	1649800	887259
PE 36:5_$ID17175	98797240	158447504	106171672	20851040	23392656	17539642
PE P-37:4|PE P-17:0_20:4_$ID17176	27563990	31734952	28949554	22451714	25067644	20612722
PE 36:4|PE 16:0_20:4_$ID17228	516021920	584146368	567997952	238027056	285713280	221644592
PE 36:3|PE 18:1_18:2_$ID17259	354275040	388828576	375587648	114737600	125868032	96041752
PC O-34:3_$ID17260	82988488	104202088	103039624	113743672	108825368	86767496
PC 33:2_$ID17300	266813312	316910720	288607488	58990560	51312448	38963704
PE 36:2|PE 18:1_18:1_$ID17301	897591168	1085980416	984489408	348628000	307762496	286209472
PC O-34:2_$ID17304	579614336	621409216	567813312	473747424	455592320	389967392
PC O-34:2_$ID17306	162718816	209587072	189493568	12663660	10517628	12350639
PC 33:1_$ID17341	1127870336	1280387200	1220218752	122443104	128711392	100823776
PE 36:1|PE 18:0_18:1_$ID17342	850597632	1044123904	933820096	106682712	111980760	122579288
PC O-34:1_$ID17343	4892914688	6064464896	5308032512	1825783040	1546062464	1480410112
PE P-38:6|PE P-18:2_20:4_$ID17396	1016846976	1114057600	1123383552	653701568	697673664	555861504
PC O-34:0_$ID17402	289397120	355329472	308234656	123689520	101298288	98263032
PE P-38:5|PE P-16:0_22:5_$ID17438	942462400	1093539968	1013496320	388805792	424533152	337778592
DG 44:2|DG 18:1_26:1_$ID17449	19406244	23787246	20683186	740001	1082333	640234
PE P-38:4|PE P-18:0_20:4_$ID17486	831739200	1051827136	943613248	454653312	437887872	402003648
PC O-35:5_$ID17487	215338976	240066256	245044672	108408904	110762072	96309112
PC 34:4_$ID17520	86707200	120272008	103004728	41662864	49900732	34312668
PE P-38:3|PE P-18:0_20:3_$ID17524	365897664	465987072	414829952	135098496	124676640	110687544
DG 45:9_$ID17537	564867008	690231872	716914944	855524416	809206016	678797760
DG 45:9_$ID17538	11555141	15566113	16514854	19754546	15112406	14413062
PC 34:3_$ID17550	472704288	1079971328	453288640	155225696	161977408	135848800
PC 32:0_$ID17551	32610810	32982032	35900404	56748472	53369864	49487916
PC 34:2_$ID17586	6114806784	6614540288	6408755712	3567815424	3861826816	3187308032
SM 38:1;2O_$ID17610	101007808	126017224	113334720	67972584	63455676	57189756
PS 34:2_$ID17642	108974712	148571936	122600976	12951061	13317134	11342039
PC 34:1_$ID17644	14704447488	15568608256	14666507264	3589199872	3829624320	3318456064
PE 38:7|PE 16:1_22:6_$ID17693	33796352	46462408	40750096	9057727	10509592	6379317
PS 34:1_$ID17694	298198464	337656512	306251104	23902448	24262986	20285920
PC 34:0_$ID17699	1569158400	1887515904	1749397376	575903168	531002240	471410592
PE 38:6_$ID17729	488352672	642321344	599539072	260651536	281016992	220913744
PE 38:5|PE 16:0_22:5_$ID17768	523819072	593862912	583545088	289636096	329564160	262099808
PC O-36:5_$ID17771	32083716	33006508	27249932	40491528	39215896	34507444
PC 35:4|PC 15:0_20:4_$ID17795	1369160192	1542533760	1571067392	1265700992	1335864704	1207611136
PC 35:4_$ID17796	31977772	45656228	35447332	23117166	24382540	20175644
PC O-36:4_$ID17797	523746112	537784576	537674368	810515904	822055360	670366464
PC O-36:4_$ID17798	3322859	4689244	5217282	21171100	18861096	16889788
PC O-37:10_$ID17814	29695872	32130236	22405942	2765079	3784340	3273258
PC O-37:10_$ID17815	7143470	7869764	9515817	13277875	15068199	12966221
PC 35:3_$ID17817	59865380	74699064	68597536	20069874	21397674	16348435
PC 35:3_$ID17818	388470720	469427552	439235200	58290600	57223000	45861144
PC O-36:3_$ID17819	296685536	307382656	310314080	364636448	350239232	305342336
PE P-40:8|PE P-18:2_22:6_$ID17847	16172331	20028152	18898824	14041108	13093883	11219547
PC 35:2_$ID17853	455614816	503553024	487960352	68719480	74025456	54999332
PC O-36:2_$ID17855	638410944	796476416	685887424	258617152	210924736	206230848
PE P-40:7|PE P-18:1_22:6_$ID17876	269645632	295093792	289731424	155799360	167042176	134793040
PC 35:1_$ID17881	588038208	716972416	684379584	54254408	48811760	46687116
PC O-36:1_$ID17882	312762112	397850912	329149440	60176208	49516304	49893800
PE P-40:6|PE P-18:0_22:6_$ID17921	243462832	288957408	275450240	196111568	173699040	165223088
PC O-36:0_$ID17926	22415234	29356544	25170188	9316926	7293626	7592251
DG 47:12_$ID17939	8675557	10651335	10769481	15236036	14722687	13395867
PC 36:6_$ID17957	34171856	50541100	44038456	19069478	22079862	15714888
PE P-40:5|PE P-18:0_22:5_$ID17958	354485152	446324672	409453760	138847072	128743944	118716800
PE O-40:6_$ID17959	35124520	41559504	38595260	29336064	31234442	25896328
PC 36:5_$ID17984	158977712	218582240	103227696	268711488	304583264	220646496
PC 36:5_$ID17985	123417264	165830640	155964032	47712736	64699492	38286680
PE P-40:4|PE P-16:0_24:4_$ID17989	257404480	301671008	273802848	72275560	72814744	65705484
TG O-46:1|TG O-16:0_14:0_16:1_$ID17995	16357281	24044552	19207246	2474424	1636638	1394562
PC 36:4_$ID18019	1325073024	1481224064	1710524800	3039170560	3322213888	2725691136
PC 36:4_$ID18020	241137728	291772256	129521280	214426640	226131664	125044408
SM 40:3;2O|SM 18:1;2O/22:2_$ID18035	19668040	20769072	20206038	17813272	13202896	14212626
PS 36:4|PS 16:0_20:4_$ID18042	65620336	87583760	74609208	22280434	27964158	21093664
PC 36:3_$ID18047	2073250816	2242032128	2247081472	1826060800	2007466112	1611582720
SM 40:2;2O|SM 18:0;2O/22:2_$ID18065	126997272	155445008	137764800	41084684	37098732	33719072
PS 36:3_$ID18071	70536704	89393024	76642976	10831143	11224511	9844125
PC 36:2_$ID18074	5574076416	5893846528	5535220224	2102802816	2071083392	1920095104
PC O-37:2_$ID18078	10658409	344530	19692954	18934746	44344680	2395135
SM 40:1;2O|SM 18:1;2O/22:0_$ID18091	293764064	404467104	337485888	159945536	146979840	134057488
PE 40:8_$ID18101	16602345	24402526	20345206	27960642	27980358	25438714
PS 36:2|PS 18:1_18:1_$ID18104	267792544	286955840	265821424	144498976	151348688	121336704
PG 36:4|PG 18:2_18:2_$ID18108	6776680	9516842	9359828	507174	654397	268842
PC 36:1_$ID18111	4996239872	5718643200	5216354304	585846208	530434944	483734880
PE 40:7_$ID18131	219857440	271741888	250563840	144310928	148465456	114652248
BMP 36:3|BMP 18:1_18:2_$ID18133	3940346	7608954	6307378	13382629	16127253	10906692
PS 36:1_$ID18135	387850304	428190336	389794848	82717696	77670560	71841192
PS 36:1_$ID18136	16121434	23141278	18258212	2599864	2115596	1713558
PC O-38:7_$ID18140	15113063	16705164	17260250	12031340	15673350	11663836
PC 36:0_$ID18143	103328464	129787816	119918016	20603620	21017960	19315350
DG 48:12_$ID18153	7562110	7567034	7416846	33979340	30628722	29310080
PE 40:6_$ID18168	388384480	405370656	400514496	436089664	435897120	363713024
PE 40:6_$ID18170	83831144	90460312	87392760	45156904	49123328	37575240
PC O-38:6_$ID18173	35329032	36528956	38957364	111218944	118097320	99334536
PC O-38:6_$ID18174	191836128	187782416	189141024	206537024	203066624	169264048
PE 40:5_$ID18198	185839856	198108128	194324304	149798960	148420352	129822888
PC 37:5_$ID18199	24607474	37449028	23504080	6942458	9584525	8353501
PC O-38:5_$ID18202	747287488	788340800	759205376	1519457408	1594688000	1299969536
CoQ9_$ID18218	24755600	23933508	28063336	16380329	16951782	16101408
PE 40:4_$ID18229	224628512	270024224	258643216	120453176	112713896	100817288
PC O-38:4_$ID18231	262451040	301263872	293745088	313382592	270493024	266302768
HexCer 41:2;2O|HexCer 18:1;2O/23:1_$ID18232	14739407	18286696	15442802	2990171	3729420	2829574
TG O-47:0|TG O-15:0_16:0_16:0_$ID18239	6304882	9148828	7257673	724098	870194	795683
PC O-39:10_$ID18253	30580258	26319446	28702480	19156116	19118244	19651748
PC 37:3_$ID18258	63521368	64782556	67193128	20648450	22464092	14627288
PC O-38:3_$ID18260	25922788	107257376	95757912	70275304	58338212	57092872
PC O-38:3_$ID18261	92260176	109536296	93617096	13793722	11602069	12651216
HexCer 41:1;2O|HexCer 18:1;2O/23:0_$ID18262	36227640	48387896	38232020	21656180	16319040	15336155
Cer 53:3;3O|Cer 17:1;2O/36:2;O_$ID18269	10693272	15490068	16059352	72385232	51712144	24815954
SM 40:3;3O_$ID18282	34501048	39139380	33550732	20357992	16247526	18231072
SM 41:2;2O|SM 18:1;2O/23:1_$ID18283	97600272	134124968	112606520	19441174	16897462	15760144
PE P-42:8|PE P-20:2_22:6_$ID18291	5484772	7683434	8419848	9609291	9743824	6720607
PC 37:2_$ID18292	166761616	210487344	190739376	16735046	17075584	15332002
PC O-38:2_$ID18294	54160008	69431400	58152440	14606375	11553372	13469114
SM 42:8;2O_$ID18310	14645916	1962186	28833964	23516326	59319984	3955111
SM 41:1;2O|SM 18:1;2O/23:0_$ID18314	56817304	80944200	66759684	22559720	19794174	19825738
PC 37:1_$ID18334	99280384	119269224	107062648	5192349	4640639	4396185
DG 49:13_$ID18347	31228890	36841532	29659880	13876187	17778884	11860222
PC 38:7_$ID18353	72931800	104373984	92416904	44189592	53342800	34994936
PE P-42:6|PE P-18:1_24:5_$ID18357	20364134	23977816	23754760	5097910	5326165	6068694
PC 38:6_$ID18382	61590584	78871560	60810044	182857792	102065704	168394464
PC 38:6_$ID18383	909287040	1094078592	1044141888	690263424	762323712	605157056
TG O-48:2|TG O-18:1_14:0_16:1_$ID18390	14253128	20467394	14853856	1664995	1076478	1674356
PS 38:6|PS 16:0_22:6_$ID18405	138102912	191002192	168485888	41411304	47058420	34139152
PC 38:5_$ID18409	37663308	16023435	68511112	34545160	66443648	22689564
PC 38:5_$ID18411	975631616	1078628736	1088589568	1383882624	1505121280	1238235136
HexCer 42:3;2O|HexCer 18:1;2O/24:2_$ID18414	31644942	40843288	35911564	25907542	25496144	22584260
TG O-48:1|TG O-16:0_16:0_16:1_$ID18420	118471480	163155136	125829008	4514600	3471974	3024627
SM 42:4;2O|SM 18:1;2O/24:3_$ID18425	40141720	54378032	52900184	12265877	10661204	11181408
PC 38:4_$ID18442	1267856256	810107648	1371454080	2276292864	2386865664	2081565184
HexCer 42:2;2O|HexCer 18:1;2O/24:1_$ID18444	363213952	496033600	420649408	95122920	95949224	86232888
TG O-48:0|TG O-17:0_15:0_16:0_$ID18450	217298096	273043264	213061104	7082501	5343030	4722116
SM 42:3;2O|SM 18:1;2O/24:2_$ID18460	723916224	869139904	768996352	471050080	402308416	382215136
PS 38:4|PS 18:0_20:4_$ID18471	197335408	223230752	211879104	190491168	238885024	176846224
PS 36:1_$ID18472	6233616	8814995	8015058	4016434	4032289	3169102
BMP 38:6|BMP 18:2_20:4_$ID18474	153154	88925	374554	7467784	9748592	6125906
PC 38:3_$ID18476	816851456	868731904	898960128	307894368	304868800	267968288
HexCer 41:2;3O|HexCer 18:1;2O/23:1;O_$ID18478	358084992	349753056	400016480	233936464	239228784	230874256
HexCer 42:1;2O|HexCer 18:1;2O/24:0_$ID18480	437646112	641851200	499275360	56848476	57669856	49440872
SM 42:2;2O|SM 18:1;2O/24:1_$ID18494	2425215232	3151234304	2693871360	953510528	840360576	804105088
PS 38:3|PS 18:0_20:3_$ID18504	143025536	146392608	137700176	78061752	79660248	63215264
PC 38:2_$ID18508	744030016	881575424	783035840	111878968	95639168	90874272
SM 42:1;2O|SM 18:1;2O/24:0_$ID18528	419643136	545124480	473465536	179896704	172873904	146699296
PC 39:8_$ID18542	3387695	5371293	6254394	9566772	12146743	7627210
PC O-40:8_$ID18546	6523963	9165370	8152882	16562380	14787916	14106225
PC 38:1_$ID18548	222827168	271639040	236330624	20625906	18687880	18185562
PC O-40:7_$ID18572	16746823	19370762	18461386	1853518	995897	1424105
PC O-40:7_$ID18573	137537616	141764672	147600288	276059520	270394304	233232976
PC O-40:6_$ID18614	132441424	136433600	132428208	177353728	169124192	144170704
PC 39:5_$ID18633	15073795	16131311	18687092	12514252	14072066	11538742
PI-Cer 37:1;2O_$ID18634	9933619	11222354	9920716	9859341	9515526	7440596
TG O-49:1|TG O-18:1_15:0_16:0_$ID18641	12044016	14946103	12247475	2310224	1453849	1619868
PI 32:2_$ID18651	7404158	10593750	7955355	0	0	0
PC 39:4_$ID18660	26537304	37624452	30802672	9512570	10010790	8042436
PC O-40:4_$ID18661	136906624	163163456	149095296	64469556	57706176	53629796
TG 48:0|TG 16:0_16:0_16:0_$ID18667	3648162	4832814	6315522	4983975	9432045	2325048
PI 32:1_$ID18681	64212296	81209344	74047144	0	0	0
PC O-41:10_$ID18684	21888214	22702964	21381180	3744195	3784173	3566325
PC O-40:3_$ID18687	31663450	39243192	36288072	13184350	13093905	13652948
HexCer 43:1;2O|HexCer 18:1;2O/25:0_$ID18693	12389138	16865900	14168843	2696997	1663206	1895278
PC 40:9_$ID18707	818385	1287002	1143394	6196204	8480601	5252941
PI 32:0_$ID18708	13803087	11375945	10237111	215619	135597	26442
HexCer 41:2;4O|HexCer 17:2;3O/24:0;(2OH)_$ID18712	19126904	23658984	21994906	1411448	1479228	1531731
PC 40:8_$ID18736	24871594	36596172	30880036	85797232	104247552	69614200
PC O-40:1_$ID18744	28304446	39900328	30947328	4164564	3944163	3164928
PC 40:7_$ID18775	323349760	404776896	381813408	244670320	280884512	211552448
PS 40:7|PS 18:1_22:6_$ID18805	47572492	68362232	61621916	16012124	17702508	11719361
PC 40:6_$ID18806	180641632	190103568	198131760	185180624	204671408	160684016
PC 40:6_$ID18807	334334208	377706272	358703840	343388608	379101760	298167296
TG O-50:2|TG O-18:1_16:0_16:1_$ID18818	77092448	102790472	80732336	6921932	5594501	5904358
PS 40:6|PS 18:0_22:6_$ID18835	437232064	491717376	462630528	288346272	320852064	259238864
PS 40:6_$ID18838	8489916	12686591	10765472	4863734	3944960	3391760
TG O-50:1|TG O-16:0_16:0_18:1_$ID18848	308207392	396861632	303172160	14614530	11324814	11454345
PS 40:5_$ID18861	263827216	280899328	272454688	123382408	139495200	115876176
BMP 40:7|BMP 18:1_22:6_$ID18862	8555492	12505483	10063791	11474445	6505258	4601132
PC 40:4_$ID18863	287027328	354653408	336125952	120622168	116140184	107978656
HexCer 44:2;2O|HexCer 18:1;2O/26:1_$ID18866	20197492	29774062	22454904	1380861	1360397	1112995
TG O-50:0|TG O-16:0_16:0_18:0_$ID18870	103556384	150903248	124006768	5768657	5011951	4703914
PS 40:4|PS 18:0_22:4_$ID18884	86834112	85830064	83651088	63919240	66148588	56642240
PC 40:3_$ID18885	81928376	99348120	92720888	36655444	20353914	18368050
PC 40:2_$ID18904	108277768	131572888	109542024	9196603	8089602	8099998
PC 40:1_$ID18923	103931368	138277104	110453224	6512315	6504045	5160539
TG 50:4|TG 16:1_16:1_18:2_$ID18924	18998436	19612632	21339924	15374489	13207947	16062677
PC 40:0_$ID18938	40343220	54321916	44517556	3960488	4805622	2938584
PC O-42:6_$ID18963	12401419	14522891	14919904	15124536	12239771	13013245
TG 50:2|TG 16:0_16:1_18:1_$ID18965	397707616	447094912	409848480	194218736	147397696	185939776
PC O-42:5_$ID18989	43667616	51271424	45828328	21313244	18262754	18483688
Cer 55:8;4O|Cer 15:3;2O/40:5;2O_$ID18992	48334564	45807980	45178868	49474068	46134584	53532184
TG 50:1|TG 16:0_16:0_18:1_$ID18994	1106385536	1403190016	1197700608	274900800	225624368	254069328
TG O-51:1|TG O-16:0_17:0_18:1_$ID18996	9775200	11823608	9093673	1599894	1303212	1052787
PI 34:2_$ID19007	15807039	20731550	21941624	35304960	34748324	33408138
PI 34:2_$ID19008	170446432	223229712	193944224	3213047	5024767	3250124
PC O-42:4_$ID19013	27310578	36891600	31814874	5763406	5058935	2341315
PC 42:10_$ID19032	13257338	20839436	15978852	35757932	43140648	29496196
PI 34:1_$ID19033	194142048	205454784	203630400	6570997	7178851	5854478
PC 42:8_$ID19070	30553218	36716816	35788880	37729536	45257272	31166310
TG 51:4|TG 16:1_17:1_18:2_$ID19075	8114044	7866952	9403620	9497159	7383826	9120661
BMP 42:10|BMP 20:4_22:6_$ID19087	243133	0	184199	5840538	6873624	4301856
PC O-43:7_$ID19091	1901749	2296068	2104200	884374	1155594	704341
TG O-52:3|TG O-18:1_16:1_18:1_$ID19095	18555368	24904018	20861210	7055796	5718311	5033330
PC 42:6_$ID19106	47704124	47845396	49152980	28592296	34314592	27596848
TG O-52:2|TG O-18:1_16:0_18:1_$ID19113	128826592	171232640	127333080	16143936	12633901	13774606
PC 42:5_$ID19126	76380472	96150232	92066496	9097117	8767729	7783075
PC 42:5_$ID19127	19865148	27044400	21510306	27303326	27346254	26542340
TG O-52:1|TG O-16:0_18:0_18:1_$ID19135	91588424	134576752	100386296	9248331	9100577	7603162
PI 35:2_$ID19140	10024533	14100133	10877372	0	0	0
PC 42:4_$ID19144	58111012	70175552	63622504	18823862	19785276	16967410
TG O-52:0|TG O-18:0_16:0_18:0_$ID19153	23239304	33540872	27447284	2572316	2090813	2024168
PI-Cer 40:7;3O_$ID19161	7775150	7692653	7524662	11314798	9530794	10689276
PS 42:4_$ID19163	10405257	12354194	12983842	1938830	1671969	1947616
PC 42:3_$ID19169	32893726	42063372	38970240	5630386	6147040	4084163
PC 42:2_$ID19179	95728664	124286296	102970456	5114937	5346804	4260886
TG 52:5|TG 16:0_18:2_18:3_$ID19183	34536720	37694088	40876812	36414832	43688072	32193898
PC 42:1_$ID19190	116137832	156576000	126630424	2829682	2987408	2626341
TG 52:4|TG 16:0_18:2_18:2_$ID19191	110388544	130709240	114540304	126509368	168498560	109932880
PI 36:5_$ID19198	8802964	12165384	10380873	2334640	2019638	1879477
PC 42:0_$ID19204	45800892	59918952	53802788	1261335	1835961	1037187
PI 36:4_$ID19220	152783072	194777552	181218384	69502928	78782968	60292524
PC 44:12_$ID19234	2564370	4009914	3357074	5809124	6804028	4518953
PI 36:3_$ID19235	104284264	131680560	115144928	28790146	29820034	23876842
PC 44:11_$ID19248	6962916	9662360	7290368	8815584	10429477	6735338
PI 36:2_$ID19249	308208192	341074368	322615360	26176550	28145110	24767602
PI 36:2_$ID19250	308035168	341074368	322615360	26176550	28145110	24767600
PI 36:1_$ID19269	186759504	200962784	174090992	5482108	3519053	3614867
TG O-54:6|TG O-16:0_16:0_22:6_$ID19273	10918656	15507190	13061859	1940835	1785376	1911480
BMP 44:12|BMP 22:6_22:6_$ID19281	773422	1359872	572178	5646082	6032488	4392520
TG O-54:5|TG O-16:0_16:0_22:5_$ID19288	16670444	22331886	17764778	4196952	4120678	3216004
PC 44:8_$ID19298	8042452	8554076	9970886	9803353	11166083	9691666
TG 53:4|TG 17:1_18:1_18:2_$ID19301	9671515	11572351	8400431	9399103	6716442	9619435
TG O-54:4|TG O-16:0_16:0_22:4_$ID19302	12726364	17794760	13544869	4572394	3902874	4099287
PI-Cer 41:4;3O_$ID19310	15428260	18838328	18289590	13518928	15228008	11819921
TG 53:3|TG 17:1_18:1_18:1_$ID19316	22435220	22470368	26077050	24364210	18837304	20486978
TG O-54:3|TG O-18:1_16:0_20:2_$ID19317	13491866	18382804	14099130	3650474	3219012	3020994
PC 44:6_$ID19330	13507590	18103916	15445334	1674260	1473797	5025008
TG 53:2|TG 17:0_18:1_18:1_$ID19333	37588460	41814036	43276868	32416904	23518972	26327336
TG O-54:2|TG O-18:1_16:0_20:1_$ID19335	26230982	36388332	26256176	4682396	3876240	4044705
TG 54:8|TG 18:2_18:3_18:3_$ID19348	3358583	3424175	3279028	4761457	9710289	4305200
TG O-54:1|TG O-16:0_16:0_22:1_$ID19355	21170618	32742248	22939184	3573220	2380160	1896178
TG 54:7|TG 18:2_18:2_18:3_$ID19371	35869816	31209772	33458814	44040720	80146640	39413960
TG O-54:0|TG O-16:0_16:0_22:0_$ID19376	5608438	8351088	7427243	573676	182251	0
PC 44:3_$ID19387	22425550	29742394	24295950	625262	536939	471163
TG 54:6|TG 18:2_18:2_18:2_$ID19388	116009856	120775976	111554504	140852608	228628848	122576112
PC 44:2_$ID19396	62560756	83993232	64639088	0	152043	120485
TG 54:5|TG 18:1_18:2_18:2_$ID19399	270869856	296798048	277148160	364643488	604723584	333550112
PI 38:6_$ID19407	26423876	35957648	33027378	8471608	9022822	7045021
PC 44:1_$ID19409	51611864	64682060	58390784	0	0	0
TG 54:4|TG 18:1_18:1_18:2_$ID19410	334588288	360930368	315549152	430985344	721796416	400487200
PI 38:5_$ID19416	314017408	407427008	366268800	92295272	101272816	75994416
TG 54:3|TG 18:1_18:1_18:1_$ID19421	676324224	706716864	640633024	1094960128	1337309568	748725568
PI 38:4_$ID19434	421804192	452398432	441345184	502114912	547848128	459911136
TG 54:2|TG 18:0_18:1_18:1_$ID19439	209706784	247693856	192421744	149004960	143961744	106561352
PI 38:2_$ID19474	30473736	34962372	29912052	0	601881	0
TG O-56:5|TG O-16:0_18:1_22:4_$ID19503	12662928	16592054	14326208	5473694	4228323	3897598
TG 55:4|TG 18:1_19:1_18:2_$ID19513	4824110	5416540	5785756	5382754	4643982	4214984
TG 55:3|TG 18:1_18:1_19:1_$ID19525	8036478	9799758	9585768	9577419	8519246	7794526
TG 55:2|TG 18:0_18:1_19:1_$ID19542	11548519	11911543	11341185	12993794	7824877	9772778
TG O-56:2|TG O-16:0_18:1_22:1_$ID19543	9815820	13719444	9502988	1618370	1015720	1180878
TG 55:1|TG 15:0_24:0_16:1_$ID19555	16234260	17162198	18305462	23192182	16532136	21130606
TG O-56:1|TG O-16:0_18:1_22:0_$ID19559	13824057	19621734	15751821	1104165	1043758	1282409
TG O-56:0|TG O-16:0_18:0_22:0_$ID19578	3325088	5563710	3884077	0	0	0
TG O-57:6|TG O-19:1_16:0_22:5_$ID19589	57305684	69298624	67473840	73192712	62487188	63378280
PI 40:7_$ID19594	13612439	17712036	16025737	4399856	5485910	3480793
PI 40:6_$ID19601	17846082	24349692	26082928	6015230	5729206	4640440
PI 40:6_$ID19602	34021396	41373952	38336916	14051187	14180550	10754511
TG 56:4|TG 18:1_20:1_18:2_$ID19606	47227860	56993316	52073288	47792980	61027188	41491512
TG 56:3|TG 18:1_18:1_20:1_$ID19617	51623632	59756632	53262808	57402180	79054216	47749556
PI 40:4_$ID19626	27778686	31927466	31679824	9727138	10302510	7198786
TG 56:2|TG 20:0_18:1_18:1_$ID19629	47187744	53768888	46918156	38854112	32927258	33633476
TG 56:1|TG 16:0_16:0_24:1_$ID19643	61616308	79010064	70804536	37344492	27942030	31038396
HexCer 51:5;4O|HexCer 18:3;2O/33:2;2O_$ID19690	4571686	4966748	5491210	6191964	5584839	4281276
TG 57:3|TG 15:1_16:1_26:1_$ID19692	2741218	1695539	1759083	2225211	2461187	2345795
PC O-49:6_$ID19704	10459194	10461218	11717721	10716521	10084964	9680569
TG 57:2|TG 25:0_16:1_16:1_$ID19706	8442934	9177233	10310368	12226973	9085313	11045429
TG O-59:6|TG O-19:1_18:0_22:5_$ID19746	60300420	84351064	80928440	91374272	74538816	64384992
TG 58:4|TG 22:0_18:1_18:3_$ID19759	9748810	13369620	11668698	9615636	11428788	8274182
TG 58:2|TG 16:0_18:1_24:1_$ID19777	47310716	60603536	52158040	38027780	32364952	24968458
Hex2Cer 42:2;2O|Hex2Cer 18:1;2O/24:1_$ID19845	27497760	38424888	32044220	6878254	5394609	5593128
TG 59:2|TG 25:0_16:1_18:1_$ID19861	9231328	9067571	10289833	12010837	8060116	9736435
TG 57:1;O2|TG 9:0_18:0_12:0;O(FA 18:0)_$ID19894	20484106	26347452	26470780	30966172	23681438	22950346
TG 60:3|TG 18:1_18:1_24:1_$ID19943	7770224	11766305	11273570	6162788	8033878	5247754
TG 60:2|TG 24:0_18:1_18:1_$ID19954	29026698	37802880	32559934	17509040	14156248	11957073
TG 61:2|TG 27:0_16:1_18:1_$ID20054	2770700	3462922	4256488	3996152	1861486	2694288
TG 62:3|TG 16:1_18:1_28:1_$ID20108	4921318	5353714	5460050	3105543	2279094	1903670
TG 62:2|TG 18:0_18:1_26:1_$ID20119	7145198	8266528	8925611	4582338	2788674	3014533
TG 62:1|TG 16:0_28:0_18:1_$ID20123	3374241	3828960	4299000	3525650	2394524	2238194
Hex3Cer 34:1;2O|Hex3Cer 18:1;2O/16:0_$ID20158	4097529	7430521	7697214	0	0	0
TG 64:2|TG 16:0_16:1_32:1_$ID20249	1629592	1323666	1302699	1785286	1099974	1227446
TG 64:1|TG 16:0_30:0_18:1_$ID20253	796505	1128937	1297024	1176370	786682	1403051
TG 65:2|TG 17:0_16:1_32:1_$ID20286	761673	429882	826342	734961	333303	377054
CL 64:3|CL 30:1_34:2_$ID20701	4484768	6200916	4516031	0	0	0
CL 66:5|CL 32:2_34:3_$ID20751	5326076	7395297	6048533	0	0	0
CL 66:4|CL 32:2_34:2_$ID20754	17040208	23527740	18936516	0	0	0
CL 66:3|CL 32:1_34:2_$ID20757	19073804	23925718	21828174	0	0	0
CL 66:2|CL 32:1_34:1_$ID20760	16965202	21648044	21319986	0	0	0
CL 68:6|CL 32:2_36:4_$ID20802	10015306	13333780	10447389	1146454	963587	790075
CL 68:5|CL 34:2_34:3_$ID20806	28076292	37169676	32036146	842146	638015	670382
CL 68:4|CL 32:2_36:2_$ID20810	49205040	62046556	56867576	565607	441551	377022
CL 68:3|CL 34:1_34:2_$ID20824	49821676	58665492	58322048	712160	345575	273142
CL 68:2|CL 32:0_36:2_$ID20832	52956508	64717228	65493356	1644769	1095300	884206
CL 70:7|CL 34:3_36:4_$ID20875	13694202	18186982	15981719	4506406	5011546	4483246
CL 70:5|CL 34:2_36:3_$ID20884	60788448	74165336	73325544	3745498	4434160	3382009
CL 70:3|CL 34:1_36:2_$ID20904	32199430	40366420	39687476	1299286	1323268	1080322
CL 72:8|CL 34:3_38:5_$ID20955	17024762	22031732	21085768	15970301	16490190	15888952
CL 72:6|CL 36:2_36:4_$ID20970	41061108	49920192	50794064	13106319	14165096	13291300
CL 72:5_$ID20977	0	1117	971868	4500454	5325325	5512050
CL 74:9|CL 36:4_38:5_$ID21036	11034781	13131261	12337359	5289994	6177949	5458956
CL 74:7|CL 36:3_38:4_$ID21051	12021876	13445937	14891608	7173439	7531443	7080872
