# Supplementary material for: B cell expression of an enzymatic intermediary in ether lipid biosynthesis promotes antibody responses and germinal center size
Source: eLife. 2026 Apr 27;14:RP104580. doi: 10.7554/eLife.104580 (PMC13120822; doi:10.7554/eLife.104580)
Supplement: Source data 1. [file elife-104580-data1.zip › Source Data/Figure 3-Source Data/Negative Ion mode_Cre.csv]

UName	Cre_activated01	Cre_activated02	Cre_activated03	Cre_naive01	Cre_naive02	Cre_naive03
	Cre_activated	Cre_activated	Cre_activated	Cre_naive	Cre_naive	Cre_naive
FA 20:4;O_$ID3330	7037	5221	14151	3207831	2996633	2717526
LPA 16:0_$ID5562	5878146	5444271	5394118	26266	14504	6212
LPE O-16:1_$ID6256	71707416	80589320	84409176	7140642	7108970	7254882
LPE 15:0_$ID6297	986042	1083883	1290941	1485736	1274266	1496510
LPE O-16:0_$ID6299	45814404	52206008	52815764	651332	636018	584461
LPE 16:1_$ID6585	2990325	1853174	3700864	65056	103334	29618
LPE 16:1_$ID6586	2990456	3095827	3521516	11036	38818	9348
LPE O-17:1_$ID6588	978947	1056537	1171063	146251	159617	142401
LPE 16:0_$ID6639	58966692	64833664	67097688	3617296	4039546	3752540
LPE 16:0_$ID6640	6211514	3752622	8860974	1310362	1773935	714677
LPE O-18:2_$ID6907	20243176	23079638	24922016	1577548	1657229	1576214
LPE O-18:1_$ID6967	18840892	19425068	20075870	3886916	4293672	3919660
LPE O-18:1_$ID6968	18296152	20830070	20310158	505284	487869	478327
LPE 17:0_$ID7014	1761933	1952685	2156590	183087	208455	165388
LPE O-18:0_$ID7018	14050328	16737496	15577116	728816	713030	731094
LPE 18:2_$ID7280	2222797	1394677	2807497	2177463	2358021	1003257
LPE 18:1_$ID7343	13060980	6616052	16515954	1774196	2148840	871312
LPE 18:1_$ID7344	28162650	30834178	31795098	2110817	2082008	1812924
LPE 18:0_$ID7400	3655858	3839168	4366660	877497	855884	833060
LPE 18:0_$ID7401	78158672	87866976	91869312	11889181	12590114	11338397
LPG 16:0_$ID7480	2347556	2732058	2992586	94729	84781	54371
LPE O-20:1_$ID7767	6654217	7343510	8879091	929395	992536	968218
LPS 16:0_$ID7898	3122279	3558118	3492346	167915	203746	177597
LPE 20:4_$ID8004	3165944	1767847	4180540	5850475	6644104	3134815
LPE 20:4_$ID8005	18089452	8377698	24700276	16770759	21396832	8218339
LPE 20:3_$ID8064	1330451	707988	1860709	439762	474317	204489
LPE 20:1_$ID8197	1444946	1311613	1695910	43881	87328	43923
LPG 18:1_$ID8263	1788328	2033546	1998130	1015802	1273131	1107141
LPG 18:0_$ID8314	1090544	1202116	1326385	5119	238	11137
LPC 14:0_$ID8349	1744710	1586918	1941988	12440	19374	23073
LPC 14:0_$ID8350	4923388	5156585	5456698	173344	167531	187951
LPE O-22:1_$ID8564	1624975	1710310	1930128	29301	28980	69309
LPS 18:1_$ID8609	1730864	1790992	1886937	22667	23002	19716
LPE 22:6_$ID8647	12300998	5065130	16948394	12703877	15121072	5814722
LPE 22:6_$ID8648	2925212	1392370	3822513	5991772	6364051	3251059
LPS 18:0_$ID8649	13230526	14562509	15262251	2621112	2822336	2650729
LPE 22:5_$ID8694	6763371	2668710	9763137	3744428	4499018	1622985
LPC O-16:0_$ID8698	24486536	24671348	27506588	2845350	2459091	2541244
Cer 31:1;4O|Cer 17:0;3O/14:1;(2OH)_$ID8702	15249705	16280833	17832122	19689222	14537400	15307764
LPE 22:4_$ID8743	4219289	1645908	6191256	3022639	3719952	1347552
LPC 16:1_$ID8982	8718067	9226762	9859460	312411	301641	289311
LPC 16:1_$ID8983	8088080	7425172	8326254	40518	62206	59922
LPC 16:0_$ID9023	11641559	10608443	13265478	2651095	2859794	2602739
LPC 16:0_$ID9024	154601120	166754944	177493744	21582078	22430696	20628948
LPC O-18:1_$ID9297	10971456	11650290	12937048	2191694	2011725	1979182
LPC 17:0_$ID9346	2292083	2433127	2666822	698794	696942	684192
LPC 18:2_$ID9604	1953835	1665744	2018656	631600	684834	676199
LPC 18:1_$ID9651	36088400	35324072	36954928	6831714	6360966	6409968
LPC 18:1_$ID9652	13052898	11355346	12790519	965961	884009	948345
LPC 18:0_$ID9695	2957472	2975520	3547954	2463368	2460680	2348950
LPC 18:0_$ID9696	62107532	65843936	76157904	22849172	22600142	21374504
LPI 16:0_$ID9766	9168037	9936359	10512952	463321	515992	440819
LPA 28:3_$ID9774	2083868	2477807	2694750	2515460	1987475	2417053
LPA 28:2_$ID9822	960142784	1023846976	1207397632	1036195520	936098176	1008792512
Cer 34:1;2O|Cer 18:1;2O/16:0_$ID10012	84240400	102667536	128202432	19244276	16760862	15280432
Cer 34:0;2O|Cer 18:0;2O/16:0_$ID10052	21001624	25969876	31650340	2713201	2602397	2640566
PE 24:1;O|PE 10:0_14:1;O_$ID10230	184648	0	592708	474926	1301644	7372
PE 24:1;O|PE 10:0_14:1;O_$ID10231	1325864	901040	1740720	1747788	1925231	826529
LPC 20:1_$ID10267	2692002	3055442	3162500	370615	369625	358882
LPC 20:0_$ID10314	1401119	1609531	1771380	358238	347406	278308
LPI 18:1_$ID10338	4645152	4813000	4682628	17195	18945	4190
LPI 18:1_$ID10339	14479237	16063086	16296266	417541	426558	401844
LPI 18:0_$ID10370	48414680	52216760	51915132	5609702	5739718	5566750
Cer 36:1;2O|Cer 18:1;2O/18:0_$ID10621	15858636	19929618	22904188	7073634	5542346	5719804
LPI 20:4_$ID10791	3927602	4097550	4425830	980648	990690	907055
PS 24:1;O|PS 10:0_14:1;O_$ID11142	458288	128874	827492	1647206	2467166	632791
Cer 38:1;2O|Cer 18:1;2O/20:0_$ID11185	10882932	13438390	15777730	3245346	2893378	3124370
PA 32:1|PA 16:0_16:1_$ID11320	8485299	8616468	8998191	387666	0	0
Cer 42:2;2O|Cer 18:1;2O/24:1_$ID11333	1998474	2676994	3062884	383908	376417	383077
PA 32:0|PA 16:0_16:0_$ID11354	82527168	90102848	93753808	3182256	2310949	2058424
LPC 24:1_$ID11406	1312078	1660242	1814432	0	44393	0
LPC 24:0_$ID11453	1089466	1320362	1280094	446147	436189	309951
PE 30:1|PE 14:0_16:1_$ID11592	13406240	15923479	14474537	0	78544	70588
PE 30:0|PE 14:0_16:0_$ID11636	9051301	10847745	12466939	230724	256608	222846
Cer 40:1;2O|Cer 18:1;2O/22:0_$ID11729	43503964	49948900	57601580	8803912	8882065	8782850
PE O-32:2|PE O-16:1_16:1_$ID11830	59135636	63379844	62595848	1355725	1370755	1588709
PA 34:1|PA 16:0_18:1_$ID11847	30530814	34085320	40060588	2222716	2395190	2585372
LPE-N (FA)31:1|LPE-N (FA 15:1)16:0_$ID11861	2456943	2094329	2856534	300746	110955	702648
PE O-32:1|PE O-16:1_16:0_$ID11864	27126314	32325630	31792570	4433112	4811775	4627642
PA 34:0|PA 16:0_18:0_$ID11877	18636222	20944274	20408776	139699	128929	153843
LPC 26:1_$ID11926	1401015	1892533	1504003	0	0	0
PE 32:2|PE 16:1_16:1_$ID12074	35000572	39197532	36273116	339118	384596	681572
PE O-33:2|PE O-16:1_17:1_$ID12075	6947454	7839658	7481185	274345	349424	290297
PE 32:1|PE 16:0_16:1_$ID12099	169695504	177975760	183317088	5949992	6176209	6572322
Cer 42:3;2O|Cer 18:1;2O/24:2_$ID12148	42424688	50742096	54926840	12304410	11953456	12803239
Cer 42:2;2O|Cer 18:1;2O/24:1_$ID12194	214342992	236776016	265040704	39759796	39521024	41314320
PG 30:0|PG 14:0_16:0_$ID12220	4674424	5181330	4871802	0	0	0
PC 25:1;O|PC 10:0_15:1;O_$ID12236	4449795	1114805	6236736	1065358	1496400	245336
PC 26:0|PC 12:0_14:0_$ID12237	2158401	2488256	2491436	0	0	0
Cer 42:1;2O|Cer 18:1;2O/24:0_$ID12243	144534384	168850448	174838560	13651729	14744717	14908207
PE O-34:3|PE O-16:1_18:2_$ID12317	48132376	50734896	50075892	20381490	21225028	20784012
PE O-34:2|PE O-16:1_18:1_$ID12352	431114496	485774784	473877824	37314376	39541072	37426772
PE O-34:1|PE O-18:1_16:0_$ID12389	209658800	224040464	215101200	19225076	19502260	18262410
PS 30:1|PS 16:0_14:1_$ID12420	3902626	4439518	4053660	0	100431	0
PE O-34:0|PE O-18:0_16:0_$ID12426	11809607	12817198	12162493	1557464	1667028	1649747
PS 30:0|PS 14:0_16:0_$ID12459	7594342	8820802	8401165	0	119754	0
PE 34:3|PE 16:1_18:2_$ID12560	21677274	23786228	23837822	1699452	1764433	1725366
PE 34:2|PE 16:1_18:1_$ID12597	177215472	196150736	191890176	32290618	35701012	34804888
PE O-35:2|PE O-17:1_18:1_$ID12601	11107331	13234803	14600035	825394	715984	637626
PE 34:1|PE 16:0_18:1_$ID12638	346828096	357300352	354825216	30146756	32622928	29983398
PE 34:0|PE 16:0_18:0_$ID12674	16158568	18943218	19027682	3638767	3749268	3415989
PG 32:1|PG 16:0_16:1_$ID12697	13611464	15297224	14853953	611626	712850	814832
PC 28:1|PC 12:0_16:1_$ID12713	7861830	9943790	10109148	0	0	0
PE O-36:6|PE O-16:1_20:5_$ID12714	25994576	28142784	27928040	8832425	9474828	9939826
PC 28:0|PC 14:0_14:0_$ID12753	84859632	94303640	100502184	1764833	1594018	1659986
PE O-36:5|PE O-16:1_20:4_$ID12754	409006656	435472448	463506464	167657440	188476016	176989584
PE O-36:3|PE O-18:2_18:1_$ID12833	105713000	110981528	107683576	28792508	24531516	26181602
PE 35:2|PE 17:1_18:1_$ID12855	11700329	11400148	12393680	1398232	1235610	1038700
PE O-36:2|PE O-18:1_18:1_$ID12856	114985096	122898080	113854288	12940116	12377835	14320612
PS 32:1|PS 16:0_16:1_$ID12921	107883392	120648752	112673168	2488716	2720888	2446712
PE 34:1;O|PE 16:1_18:0;O_$ID12923	3074343	3144747	3719249	0	0	0
PE 36:6|PE 14:0_22:6_$ID12957	3570435	4125829	4155301	329407	456240	334694
PS 32:0|PS 16:0_16:0_$ID12958	20971276	20922064	23626774	3100468	3311901	3166676
PE 36:5|PE 16:1_20:4_$ID12998	25412024	35858128	36534312	2007246	2279118	7383702
PC O-30:0|PC O-16:0_14:0_$ID13000	39297692	44095976	42990052	3450696	4138058	4262860
PE 36:4|PE 16:0_20:4_$ID13042	208906400	211670448	232897488	74302472	84319120	83122216
PE 36:3|PE 18:1_18:2_$ID13076	126125016	135370960	136592320	28227224	30034850	28407392
PE 36:2|PE 18:1_18:1_$ID13106	318256864	340567456	345275520	104362080	106986184	101046080
PE 36:1|PE 18:0_18:1_$ID13153	248509072	270951616	266909200	34322592	33350704	32691246
HexCer 34:1;2O|HexCer 18:1;2O/16:0_$ID13154	64905144	66707848	73873760	9011403	8792311	8127346
PC 30:2|PC 14:1_16:1_$ID13209	6256632	11273033	11734037	0	0	0
PE O-38:7|PE O-16:1_22:6_$ID13212	402307360	411794880	442505440	189832240	197235376	200868800
SM 34:1;2O|SM 18:1;2O/16:0_$ID13241	235051744	243797536	257050288	121433544	121273840	124413912
PC 30:1|PC 14:0_16:1_$ID13256	224573376	248195824	249816656	6389373	6902102	6751704
PC 30:0|PC 14:0_16:0_$ID13287	462630304	494641600	511645376	50947012	55540148	57349156
PE O-38:5|PE O-16:1_22:4_$ID13288	286671232	302790944	310826496	151327936	162363056	152866592
PE O-38:3|PE O-18:2_20:1_$ID13345	27255864	35062320	29152856	3598754	4221810	4092452
PE 36:3;O|PE 16:0_20:3;O_$ID13367	1855402	1638378	2014111	0	0	0
PE 37:2|PE 18:1_19:1_$ID13368	6973610	7516854	7998436	1891342	1554926	1720984
PE O-38:2|PE O-16:1_22:1_$ID13369	14250108	15740368	14818748	1076578	1108307	1150034
PS 34:2|PS 16:1_18:1_$ID13400	59575708	66651928	63595328	6916254	7951934	8087294
PE 36:2;O|PE 18:2_18:0;O_$ID13401	1941933	2295665	2219459	0	0	0
PE O-38:1|PE O-16:0_22:1_$ID13409	8176000	9655259	9093014	357475	258525	259926
PE 38:7|PE 16:1_22:6_$ID13432	12807575	13189882	14248254	2681339	3029158	3214474
PS 34:1|PS 16:0_18:1_$ID13434	207191072	218904544	242276336	13822112	15435480	14705974
PE 36:1;O|PE 18:1_18:0;O_$ID13435	5012683	4597420	4519532	0	0	0
PE 38:6|PE 16:0_22:6_$ID13469	163132848	172483792	182570240	81028224	81237248	86965864
PC 30:1;O|PC 15:0_15:1;O_$ID13535	205891120	209620880	224974800	76889880	85386048	83711432
PC O-32:0|PC O-16:0_16:0_$ID13537	212872240	231549296	226757808	81378944	81163040	74893928
PE 38:4|PE 18:0_20:4_$ID13570	553964224	599857472	611323840	377604704	426051040	399438048
PE 38:3|PE 18:0_20:3_$ID13605	136566736	141357888	148993520	18437492	19581630	18805122
PG 36:4|PG 16:0_20:4_$ID13624	1570663	1523527	2102310	460704	760418	638773
PG 36:4|PG 18:2_18:2_$ID13625	3992674	4266034	4534436	290820	338939	352943
PE-Cer 42:2;2O_$ID13635	2508680	3344410	3184866	1001507	1071419	1338006
PE O-40:9|PE O-18:3_22:6_$ID13643	6731823	7632394	7613860	4752408	4750638	5269131
PE 38:2|PE 18:1_20:1_$ID13645	20560018	23799514	22833576	4836862	5338388	5057966
PG 36:3|PG 18:1_18:2_$ID13658	2639536	3199919	2777268	6723724	8783016	7773972
PC 32:3|PC 16:1_16:2_$ID13671	7583541	8729952	8922366	3288137	4626272	1780105
PE O-40:8|PE O-18:2_22:6_$ID13672	101072408	103285304	109102136	43932956	45295100	43802080
PE 38:1|PE 18:0_20:1_$ID13675	5182608	6079244	5645622	1118529	1176536	1408766
PG 36:2|PG 18:1_18:1_$ID13687	15449400	17450498	16187509	4856468	7793393	6502600
PC 32:2|PC 16:1_16:1_$ID13700	229375600	247126400	248262816	17171210	18358844	17651750
PE O-40:7|PE O-18:1_22:6_$ID13701	86877352	89604080	95530632	59957356	60508260	60336400
SM 36:1;2O|SM 19:0;2O/17:1_$ID13717	23815680	26060236	27553950	19056236	19637746	17779980
PC 32:1|PC 16:0_16:1_$ID13730	1510704768	1615535360	1647045120	131103752	142518016	140786592
PC O-32:1;1O|PC O-17:0_15:1;1O_$ID13761	926431104	930993536	987771392	531392480	616402176	559744768
PE O-40:5|PE O-16:1_24:4_$ID13762	75343064	91278760	89329360	25299002	26882480	28268628
PI 30:1|PI 14:0_16:1_$ID13781	2199812	2655916	2921895	0	0	0
PS 36:4|PS 16:0_20:4_$ID13834	34508860	36611636	36807928	9333194	12563533	11401980
PE 38:4;O|PE 20:4_18:0;O_$ID13838	1934376	2147629	2288144	259290	372417	292470
PS 36:3|PS 18:1_18:2_$ID13866	39797992	42674324	42796284	6070412	6504568	6476406
PE 40:8|PE 18:2_22:6_$ID13888	7063624	8184404	8089476	8093882	8172623	8916791
PS 36:2|PS 18:1_18:1_$ID13889	172614960	175272496	178514384	71664224	69733904	70236592
PE 40:7|PE 18:1_22:6_$ID13919	77396768	80442504	81954952	47065392	48700924	48991960
PS 36:1|PS 18:0_18:1_$ID13922	300823680	310525216	301280704	48111060	48619028	48408468
PS 36:1|PS 18:0_18:1_$ID13923	6240974	7096760	8286689	1012784	926707	886652
PS 36:1|PS 18:0_18:1_$ID13924	7239532	7801440	5943650	733219	230877	329155
LPS 37:1_$ID13925	13742262	13226855	15064148	1090166	1084194	1126438
LPS 37:1_$ID13926	46240852	47658276	49473800	37114260	37866208	37396740
PC 32:2;O|PC 18:1_14:1;O_$ID13953	160349824	151230944	172278192	110062464	117887504	117878368
PE 40:6|PE 18:1_22:5_$ID13954	31757104	34248144	36684884	14452023	14805660	15621975
PE O-41:6|PE O-19:1_22:5_$ID13955	67917440	71801768	80493760	4696778	9943188	9336320
PC O-34:1|PC O-18:1_16:0_$ID13956	463824128	490628192	494087648	175272656	177587872	167271200
PC 32:1;O|PC 18:0_14:1;O_$ID13982	97481952	95181496	102247072	55231112	56820448	55981428
PC O-34:0|PC O-18:0_16:0_$ID13984	29730290	30192764	29414476	13139719	13254726	13426546
PG 38:6|PG 18:2_20:4_$ID13997	102510	111298	126862	4678810	5455038	5094462
PC 32:0;O|PC 16:0_16:0;O_$ID14023	3116355	3532527	3929948	8305	0	0
PE 40:4|PE 18:0_22:4_$ID14026	71640616	73589872	81554280	44635592	45961172	44746544
PG 38:5|PG 18:1_20:4_$ID14040	2126440	2290197	2986334	4953686	7051032	5783634
PE 39:4;O|PE 22:3_17:1;O_$ID14059	3166790	3417590	3228778	487701	490463	639166
Cer 48:8;4O|Cer 33:7;3O(FA 15:0)_$ID14062	16982850	18360934	20699652	26656988	25399042	26089436
PC 34:4|PC 14:0_20:4_$ID14088	11547671	12634418	12318804	4806928	4993626	4560012
PC 34:3|PC 16:1_18:2_$ID14121	66002144	72123584	71341312	26034396	27364494	27828254
HexCer 38:1;2O|HexCer 18:1;2O/20:0_$ID14127	10447295	11852897	11667057	4519614	4333210	4334066
PC 34:2|PC 16:1_18:1_$ID14154	646957696	678548096	695357440	309842016	328726144	326849792
SM 38:1;2O|SM 21:0;2O/17:1_$ID14169	16207844	17779746	18775068	12166995	12921755	12154585
PS 36:1;O|PS 18:1_18:0;O_$ID14180	3282116	3470536	3768185	0	0	0
PC 34:1|PC 16:0_18:1_$ID14184	1701599872	1688262912	1773299840	343717408	395835904	366705536
PC 34:1|PC 16:0_18:1_$ID14185	3066267	5796508	2725329	708497	712065	837546
PI 32:2|PI 16:1_16:1_$ID14192	7899164	9003420	9013376	0	0	0
PS 38:6|PS 16:0_22:6_$ID14207	79043224	84603584	89494928	20057796	22281240	21802608
PE 40:6;O|PE 22:6_18:0;O_$ID14208	1607634	1630879	1762158	22074	21412	56672
PC 34:0|PC 16:0_18:0_$ID14211	162804912	179346992	182735744	62815964	65697840	61979416
SHexCer 35:1;3O_$ID14241	82592336	87485536	90127536	12816164	14685558	14567348
PS 35:0;2O|PS 18:0_17:0;2O_$ID14243	6863000	8793444	9026648	15497769	15146484	17203508
PE O-42:4|PE O-18:0_24:4_$ID14247	3727623	4332692	4162558	1242446	1280121	1336249
PI 32:0|PI 16:0_16:0_$ID14268	17184834	16997424	20112752	199890	314878	160966
PS 38:4|PS 18:1_20:3_$ID14285	125303888	140023168	140551600	88014512	101142352	97814848
PS 38:4|PS 18:0_20:4_$ID14287	13890427	11969516	14341423	15722574	18536784	18692448
HexCer 42:1;2O|HexCer 18:1;2O/24:0_$ID14296	1830956	1907755	2105411	349521	208576	438250
PS 38:3|PS 18:0_20:3_$ID14315	14820186	14264726	16209857	5136730	5584194	4860114
PS 38:3|PS 18:0_20:3_$ID14316	90162448	109818384	100712656	31927396	34140188	33677336
PC O-36:4|PC O-16:0_20:4_$ID14318	28170904	29855628	31282432	43987520	45151180	44494836
PC 34:4;O|PC 18:2_16:2;O_$ID14349	1269617	1704097	1079132	2094748	2827522	2931954
PC 35:3_$ID14351	12780189	16226668	13489066	3756268	3914793	3523909
PC 35:3|PC 17:1_18:2_$ID14352	3948950	4416450	4124047	289439	1007606	1542664
PC O-36:3|PC O-18:1_18:2_$ID14354	30815204	40191168	41026260	51386936	51349952	51674340
PC 35:2|PC 17:1_18:1_$ID14377	36584548	38523732	40038604	3723303	3169720	3881252
PC O-36:2|PC O-18:1_18:1_$ID14378	57968624	61422268	60825056	23213262	23500644	23757220
PG 40:8|PG 18:2_22:6_$ID14388	688166	609768	788720	5216776	5997737	5891184
PC 35:1|PC 16:0_19:1_$ID14404	59081004	59052696	64824444	4553081	5663624	4696880
PC O-36:1|PC O-16:0_20:1_$ID14405	34627204	36623184	34724528	7785196	7692712	8556311
PG 40:7|PG 18:1_22:6_$ID14412	5669384	7113332	6656122	6130443	8263337	7465096
PS 39:6|PS 17:0_22:6_$ID14429	6818043	8148131	8130712	2326328	2555444	2393713
PC 34:1;O|PC 18:1_16:0;O_$ID14435	5137630	5735976	6040667	52948	90064	142095
PC 34:1;O|PC 18:1_16:0;O_$ID14436	1870208	1962410	1897972	87866	45411	137463
PI O-34:1|PI O-18:1_16:0_$ID14449	18810804	19458990	19666574	356911	166508	118025
PI O-34:1|PI O-16:0_18:1_$ID14450	20537706	11825743	21808372	7533602	8523900	7741196
PC 36:6|PC 14:0_22:6_$ID14463	4527643	4627268	5017028	4014126	5124529	4311310
PE 42:4|PE 18:0_24:4_$ID14469	9752489	10554197	10663702	3954254	3690848	3869290
PC 36:5|PC 16:1_20:4_$ID14495	32643516	34818456	37494904	30097762	33703804	33286794
PC 36:4|PC 16:0_20:4_$ID14518	150650896	138928496	172974096	245025376	280026016	274886432
HexCer 40:2;2O_$ID14520	3881846	4937024	3943913	1296292	1379239	1204947
HexCer 40:1;2O|HexCer 18:1;2O/22:0_$ID14549	41675436	49787056	48298716	14498615	15315729	16160315
SM 40:2;2O|SM 20:1;2O/20:1_$ID14563	17218084	19845102	20112950	6758815	6992086	6549275
PC 36:2|PC 18:1_18:1_$ID14580	605229824	599916864	629371776	207422400	225727232	212121120
PI 34:3|PI 16:1_18:2_$ID14594	3692705	5035582	4450420	480748	218643	420698
PS 40:7|PS 18:1_22:6_$ID14608	28842446	31542448	30975294	6913900	7178981	7528942
PC 36:1|PC 18:0_18:1_$ID14610	505297632	528035648	537875712	59803464	60684764	59842824
PI 34:2|PI 16:1_18:1_$ID14622	149426976	163066848	157831248	10675691	11974501	11926179
PS 36:2;3O|PS 18:0_18:2;3O_$ID14637	16187044	12326567	13067453	15976699	16890774	16366461
PS 40:6|PS 18:0_22:6_$ID14639	256119296	271933280	274033472	130164360	134478432	139719024
PC 36:0|PC 18:0_18:0_$ID14646	10839514	11616826	12735968	2773429	2987830	3264773
PC O-34:2;3O|PC O-16:0_18:2;3O_$ID14674	11831458	11966862	12720942	12093987	12350051	13143771
PS 40:4|PS 18:0_22:4_$ID14696	76318112	85808184	88393848	21390290	23390222	22304024
PC O-38:5|PC O-18:1_20:4_$ID14698	38765940	38299764	43614092	77412856	83176008	81478520
PC O-38:4|PC O-16:0_22:4_$ID14729	32222004	30189910	32381994	42091400	42181004	41435364
HexCer 41:2;2O_$ID14734	3934915	4165440	4229432	419481	485729	566451
PG 42:10|PG 20:4_22:6_$ID14738	141567	169201	224349	3047019	3089398	3156196
PC 36:4;O|PC 16:0_20:4;O_$ID14752	1532947	1325692	1929396	0	18663	0
HexCer 41:1;2O|HexCer 18:1;2O/23:0_$ID14757	12161904	12923965	13370520	5766804	6357602	6307436
SM 41:2;2O_$ID14770	14638747	15744013	16112769	2992701	2973911	3167703
PC O-38:2|PC O-20:1_18:1_$ID14787	11964511	12591323	11204514	3690878	4817714	4803528
PG 42:8|PG 20:4_22:4_$ID14796	652236	1282412	1438818	2778042	2993572	2918092
PC 37:1|PC 19:0_18:1_$ID14816	10434404	11223388	11097007	1127791	1341251	1284249
PI 35:2|PI 17:1_18:1_$ID14822	10948556	12014517	11769019	397614	399242	95534
PI O-36:2|PI O-18:1_18:1_$ID14824	11193676	10235788	9819161	94244	61203	136440
PC 38:7|PC 16:1_22:6_$ID14843	6531334	7727584	8130173	4518580	3502826	3735004
PC 36:1;O|PC 18:1_18:0;O_$ID14846	4837758	5748155	5833296	286678	161558	122983
PI 35:1|PI 17:0_18:1_$ID14856	11656195	15728343	11684626	131110	354586	100063
PI 35:1_$ID14857	542088	562338	613751	685896	892625	750322
PI O-36:1|PI O-18:0_18:1_$ID14858	10269187	13287328	13368738	2067618	2168862	2219123
PC 38:6|PC 16:0_22:6_$ID14873	82500384	89536968	95350064	58336456	62846296	61045004
PC 38:6|PC 18:2_20:4_$ID14874	7761737	8253461	8723998	24653114	25758382	24975376
PC 38:5|PC 18:1_20:4_$ID14899	91186568	97175936	107041576	112389048	125181216	125663568
HexCer 42:3;2O|HexCer 18:1;2O/24:2_$ID14901	8907903	9677698	9598590	7162546	7594800	7612784
SM 42:4;2O_$ID14911	5898246	6498566	6752119	1777842	1863844	1676162
PC 38:4|PC 18:0_20:4_$ID14921	74700160	81683872	90136072	199890928	235083824	218559936
HexCer 42:2;2O|HexCer 18:1;2O/24:1_$ID14923	113588224	132252568	121301768	33323936	38449860	38927672
PI 36:5|PI 16:0_20:5_$ID14931	8420979	8793193	9702947	2115240	2072972	2060366
SM 42:3;2O_$ID14940	97724600	103951992	104390352	76200192	67956464	69374864
PC 38:3|PC 18:0_20:3_$ID14952	75511744	78176320	90567344	30938294	34094692	33802588
HexCer 42:1;2O|HexCer 18:1;2O/24:0_$ID14953	133858104	148877424	143827472	19826126	22069112	22364180
PI 36:4|PI 16:0_20:4_$ID14959	136062464	139428400	141601200	43435296	46692884	50741192
SM 42:2;2O_$ID14969	346513984	390869824	383903264	172520880	174414448	185549568
PC 38:2|PC 18:0_20:2_$ID14983	70874344	76724088	77927168	10326312	10513156	10665202
PI 36:3|PI 18:1_18:2_$ID14990	83577528	88724008	89065848	20222546	21569236	22752830
SM 42:1;2O_$ID15014	66274404	70959880	74577312	27489772	32498128	31634310
PC 38:1|PC 18:0_20:1_$ID15031	22687868	24705396	24268580	2203446	2511399	2448661
PI 36:2|PI 18:1_18:1_$ID15044	324069728	351861344	344033824	20970084	20003806	20943698
PI 36:1|PI 18:0_18:1_$ID15068	193043408	188826512	192979904	2778755	3471434	3208571
PC O-40:6|PC O-18:1_22:5_$ID15079	7537608	6532160	8666643	9329121	8850404	9370246
PG 44:12|PG 22:6_22:6_$ID15085	704440	268356	826259	3114840	3072854	3157528
PI 36:0|PI 18:0_18:0_$ID15086	4157022	4097272	4428619	72061	87853	97696
PC 39:5|PC 19:1_20:4_$ID15099	4322196	3696021	5361172	9331948	9210848	9739631
PC O-40:5|PC O-18:1_22:4_$ID15101	9020834	9961147	10469524	9115386	8252779	7994300
PG 44:11|PG 22:5_22:6_$ID15106	602942	646892	609286	1963128	2023564	2082641
PC O-40:4|PC O-16:0_24:4_$ID15121	10813184	11920631	11859528	6758015	6156783	6519618
HexCer 43:2;2O_$ID15122	2118562	2314477	2238217	283878	248715	223367
PI 33:1;3O|PI 17:1_16:0;3O_$ID15127	1544767	1733186	1822003	123099	161420	233807
PG 44:10|PG 22:4_22:6_$ID15128	104296	219282	0	1246721	2035054	1756390
PI O-38:5|PI O-18:1_20:4_$ID15129	20760402	22707568	21687276	12997549	14637667	14613929
HexCer 43:1;2O_$ID15141	3402170	3344274	3688868	401495	412517	538847
PC 39:2|PC 18:1_21:1_$ID15167	3221476	3772986	3512438	3142019	3631792	3614781
PI 37:3|PI 18:1_19:2_$ID15176	3889032	4225528	5573018	46601	32977	22343
PC 40:8|PC 20:4_20:4_$ID15198	2565799	3018019	3328299	8567372	9962791	9556239
PI 37:2|PI 18:1_19:1_$ID15209	9074537	8885064	8662540	0	0	0
SHexCer 42:8;2O_$ID15228	564050	51475	1596347	764871	2011679	214403
PC 40:7|PC 18:1_22:6_$ID15229	26859808	29787306	30616480	20414262	21016712	22035126
PC 40:6|PC 20:2_20:4_$ID15256	18148328	17200638	20401700	14746108	17953958	17021740
PC 40:6|PC 18:0_22:6_$ID15257	22410586	25409526	27696478	20380636	23816462	23879918
PI 38:6|PI 18:2_20:4_$ID15284	4757374	3907176	8349567	2320316	2716912	2752426
PI 38:6|PI 18:2_20:4_$ID15285	22655730	24111218	18434762	5268805	5617722	5890881
PC 40:4|PC 18:0_22:4_$ID15294	27688926	30777540	33982440	13680493	15291324	13915422
HexCer 44:2;2O|HexCer 18:1;2O/26:1_$ID15295	5885844	6532262	6366239	236426	313828	305146
PI 38:5|PI 18:1_20:4_$ID15301	266250576	281113216	284909088	60811160	63722828	67495856
PC 40:3|PC 18:0_22:3_$ID15309	9498538	10321408	8929401	3100201	3162377	3047692
PI 38:4|PI 18:0_20:4_$ID15316	406185344	445261152	472604832	346354944	371428384	381286720
PC 40:2|PC 20:1_20:1_$ID15330	10491395	11717151	11170279	820011	1071028	961837
PC 40:1|PC 16:0_24:1_$ID15352	11258418	11774859	11373523	698358	779177	956989
PI 38:2|PI 18:1_20:1_$ID15360	33987408	42191044	41092044	282762	280765	584233
PC 40:0|PC 16:0_24:0_$ID15371	3866930	4101368	4092756	387793	415960	469688
PI 38:1|PI 18:0_20:1_$ID15379	9690651	10037069	8652254	454	160	42
PI O-40:7|PI O-18:1_22:6_$ID15398	1674644	2343771	2318448	1464755	1988419	1727259
SHexCer 42:6;3O_$ID15429	10781864	10807575	11685820	15994855	16537078	17399090
PC 41:4_$ID15434	976086	1204214	835974	454729	451273	374530
PC O-42:4|PC O-22:0_20:4_$ID15436	1622423	1799980	1707468	369394	416729	391368
PC 42:10|PC 20:4_22:6_$ID15445	1370614	1409996	1809626	3762074	4722174	4406542
PC 42:9|PC 20:4_22:5_$ID15471	1829880	1718856	2223504	3683820	4104466	4109766
PC 42:8|PC 20:4_22:4_$ID15494	2327197	2533001	2910785	2628653	3414108	3158732
PI 38:3;O|PI 18:0_20:3;O_$ID15502	3518978	3782500	4345824	0	0	0
PI 40:7|PI 18:1_22:6_$ID15549	11141688	12256560	12551807	3111375	2904587	2952503
PC 42:5|PC 18:1_24:4_$ID15557	6934521	7277896	7325864	735270	822839	676610
PC 42:5|PC 22:1_20:4_$ID15558	1851930	1806375	2382884	2406597	2837076	2598012
PI 40:6|PI 18:0_22:6_$ID15562	30318638	32963926	31665204	10659922	11344817	11924148
PI 39:6;O|PI 22:5_17:1;O_$ID15572	3865742	4461504	4564300	1762440	1901710	2011701
PI 40:4|PI 18:0_22:4_$ID15584	36545588	43227876	38930844	8632884	8686990	8457904
PC 42:2|PC 18:1_24:1_$ID15599	10136501	10592405	10554816	400930	493132	512712
PC 42:1|PC 16:0_26:1_$ID15619	12030863	12724279	12014647	201215	287666	221760
PI 40:2|PI 20:1_20:1_$ID15627	3042826	3539327	2057612	0	0	0
PC 44:2|PC 18:1_26:1_$ID15815	6190958	6563250	5973854	0	0	0
PC 44:1|PC 26:0_18:1_$ID15830	4902818	4605254	4978685	0	0	0
SMGDG 45:12_$ID15887	1709481	2158252	2290008	6318129	6393617	6967618
DLCL 39:3_$ID15968	1556161	1961923	2319443	0	0	0
GM3 34:1;2O_$ID16359	553049	679885	485043	0	13621	0
MLCL 52:2|MLCL 16:0_18:1_18:1_$ID16367	1401701	1500938	1344289	0	0	0
CL 64:4|CL 16:1_16:1_16:1_16:1_$ID16474	847786	950784	699056	0	0	0
CL 64:2|CL 16:0_16:1_16:0_16:1_$ID16478	1490637	1464733	1442522	0	0	0
CL 66:5|CL 16:1_16:1_16:1_18:2_$ID16488	1977075	2136578	1694906	21558	24157	9883
CL 66:3|CL 16:0_16:1_16:1_18:1_$ID16492	6067260	6455265	5789470	17632	0	0
CL 66:1|CL 16:0_16:0_16:0_18:1_$ID16496	3270984	3411366	3233744	0	0	0
CL 68:6|CL 16:1_18:2_16:1_18:2_$ID16516	3629790	3803581	3383458	378558	419079	420333
CL 68:4|CL 16:1_18:1_16:1_18:1_$ID16522	15409845	16479491	13851220	245563	171336	152297
CL 68:3|CL 16:0_18:1_16:1_18:1_$ID16527	14090009	15172562	14327031	239959	145346	131985
CL 68:2|CL 16:0_18:1_16:0_18:1_$ID16529	15153530	13820510	15717282	573807	410722	349614
CL 69:4|CL 16:1_18:1_17:1_18:1_$ID16540	956375	1051822	945707	0	0	0
CL 69:1|CL 35:0_34:1_$ID16553	768020	954678	984251	0	0	0
CL 70:7|CL 16:1_18:2_18:2_18:2_$ID16558	4948609	5190890	4625012	1612774	1959918	2060296
CL 70:5|CL 16:1_18:1_18:1_18:2_$ID16563	18834742	19371534	17993906	1207613	1339573	1292037
CL 70:4|CL 16:0_18:1_18:1_18:2_$ID16569	16790840	17534038	15948396	844410	899901	911502
CL 70:3|CL 16:0_18:1_18:1_18:1_$ID16574	9799573	9716805	9462832	426958	421673	388548
CL 71:5|CL 17:1_18:1_18:1_18:2_$ID16592	934675	836976	930579	0	0	0
CL 72:9|CL 16:1_18:2_18:2_20:4_$ID16604	1496374	1631179	1432824	349662	396585	475025
CL 72:8|CL 18:2_18:2_18:2_18:2_$ID16611	5840186	6090865	5581460	5530568	6099290	6439476
CL 72:7|CL 18:1_18:2_18:2_18:2_$ID16617	9568365	9953945	9192432	6420682	7107450	7159670
CL 72:6|CL 18:1_18:2_18:1_18:2_$ID16622	12731685	12874032	12482575	3821828	4229062	4283838
CL 72:5|CL 18:1_18:1_18:1_18:2_$ID16628	9309346	9602196	7179700	1625848	1752794	1684624
CL 74:10|CL 18:2_18:2_18:2_20:4_$ID16668	1566238	1769808	1495995	973664	1182216	1262218
CL 74:8|CL 18:1_18:2_18:2_20:3_$ID16674	4411943	4464336	4242845	2697375	2939814	3039260
CL 75:7|CL 15:0_20:4_18:0_22:3_$ID16712	1854716	1615323	2078876	34459	0	0
CL 75:6|CL 33:3_42:3_$ID16718	1953997	3018574	2099277	12161	15013	30948
CL 76:11|CL 18:1_18:2_18:2_22:6_$ID16728	1008134	1063335	946505	702130	786080	820526
CL 75:0|CL 36:0_39:0_$ID16750	588067	692058	709609	19641	16321	22803
CL 77:4|CL 34:0_43:4_$ID16805	6882584	7728320	7248034	1784879	2280806	2094943
CL 77:1|CL 39:0_38:1_$ID16817	1155500	1382482	1205048	0	14372	36432
CL 79:5|CL 36:1_43:4_$ID16869	3814193	4060910	4408438	1304150	1537195	1528957
