# Supplementary material for: B cell expression of an enzymatic intermediary in ether lipid biosynthesis promotes antibody responses and germinal center size
Source: eLife. 2026 Apr 27;14:RP104580. doi: 10.7554/eLife.104580 (PMC13120822; doi:10.7554/eLife.104580)
Supplement: Source data 1. [file elife-104580-data1.zip › Source Data/Figure 3-Source Data/Positive Ion mode_PexRAPcKO.csv]

uName	cKO_activated01	cKO_activated02	cKO_activated03	cKO_naive01	cKO_naive02	cKO_naive03
	cKO_activated	cKO_activated	cKO_activated	cKO_naive	cKO_naive	cKO_naive
NAE 10:0_$ID798	2376826	6091267	3210016	3337910	5090247	3734196
CAR 4:0_$ID1432	78063152	77578296	57006912	29847304	28870706	27791310
CAR 6:0_$ID2302	13956601	15136338	11595545	16632679	15808980	14017944
NAE 14:0_$ID2770	6826746	5276734	5697660	5059286	5498392	5318730
Adenosine 5'-monophosphate_$ID5819	96227320	110476664	98072272	41566296	44533804	52386556
NAE 20:3_$ID5922	1087576	16871384	346125	1243987	2551552	1289884
NAE 20:2_$ID6005	24847846	351446112	20396958	14093235	36375316	20489576
NAE 21:1_$ID6651	33901556	22619664	36553516	217605312	13073435	8074400
ST 27:1;O_$ID6709	12328191	25729528	13603552	3026366	35203540	10926978
ST 27:1;O_$ID6713	766521920	982895808	899980608	741140928	789316544	641764800
ST 27:1;O_$ID6714	111972456	183214336	171271856	35365028	19716956	21447872
NAE 22:6_$ID6819	43538396	63347896	37499736	29009734	5082776	2612194
NAE 22:4_$ID6960	2146904	18635208	1840923	1421382	2547254	1550570
NAE 22:1_$ID7173	1670936	3060799	1360251	13465480	1471653	1397982
NAE 22:0_$ID7273	9400721	10132901	8762795	53966980	6973473	4302608
NAE 23:1_$ID7707	6400291	1656877	6480817	39555200	893175	750840
NAE 24:6_$ID7908	11004497	15508869	9072650	7352814	1698211	1513608
CAR 16:0_$ID7913	125909344	132032584	61860364	181529600	163288400	82548968
CAR 18:2_$ID8877	1406952	1464857	818691	15011638	11627258	6001738
NAE 25:1_$ID8884	37254124	22856682	44193452	201636544	14746724	12198951
CAR 18:1_$ID8972	21386324	25159364	13381442	88152176	76920360	44863808
NAE 26:6_$ID9105	40074736	49870928	33938276	26402352	3506048	1495401
CAR 18:0_$ID9108	29766460	31638622	16590256	45678192	44507064	26274594
ST 29:1;O_$ID9448	467414	12723747	1135342	1029750	2095337	1004435
LPE O-16:1_$ID9477	53770576	80337360	37330972	30307632	27754544	9964488
NAE 26:0_$ID9569	9664570	11251541	10989349	83327384	8731031	7138536
CAR 20:4_$ID9921	432298	686991	590840	12061168	9627379	4328044
NAE 27:1_$ID10081	2928066	1990105	2050595	27592050	934384	847182
LPE 16:0_$ID10161	103863304	135775168	59629440	15981122	15059276	6581248
LPE 16:0_$ID10163	9255330	14228178	7943672	3554018	8267088	2934834
NAE 28:5_$ID10377	2731601	5180940	2941829	729876	12710339	3383821
NAE 28:4_$ID10449	2354685	2691856	2168827	51205572	1922700	1371728
LPE O-18:1_$ID10652	26535934	39948852	13536206	26607966	23867484	6436722
LPC 14:0_$ID10713	6263288	10292273	6885714	964091	942908	475019
LPC 14:0/0:0_$ID10714	12376810	19900102	11874125	3055939	2970242	1239453
DG 24:3_$ID10970	50502648	65020332	45232672	674102400	42782088	28553268
LPC 15:1/0:0_$ID11201	53341504	76965552	35389872	13330015	14175712	7427780
LPC O-16:1_$ID11205	11978042	17095822	9822753	7909946	7631158	2834665
LPE 18:0_$ID11259	131918752	185260928	89447784	43919612	42788688	16861182
LPC 15:0/0:0_$ID11260	11086451	16990056	11323109	9411950	12969562	9636976
LPC O-16:0_$ID11261	77227552	102255104	45348240	32407756	34794368	17899012
Cer 30:1;2O|Cer 15:1;2O/15:0_$ID11267	25025176	33314862	24953714	28627464	33902660	28924210
DG 25:3_$ID11467	5890006	7414024	7099740	65997224	5364233	3852988
LPC 16:1_$ID11691	14694903	28739660	17513082	1489736	1847928	1185588
LPC 16:1/0:0_$ID11692	22788524	40241496	24128094	6918137	7877766	4596311
LPE O-20:1_$ID11693	10628182	15921214	9172943	3489776	3739889	1155390
LPC 16:0_$ID11760	61200892	92569688	60330592	41530512	42477340	18945274
LPC 16:0/0:0_$ID11761	615167936	971586880	551859840	316019712	305946112	128971528
LPE 20:4_$ID12000	39398080	55515376	29414782	38069704	71332272	37720044
LPC 17:1/0:0_$ID12228	3433683	5598031	3734765	1900656	2832998	1552117
LPC O-18:1_$ID12230	44592268	64792416	32101008	27540016	27762220	14247725
LPC O-18:1_$ID12231	10122765	12299697	7331321	999177	1456277	854347
LPC 17:0/0:0_$ID12287	13959646	21781482	14169440	9452158	9839856	5492473
LPC O-18:0_$ID12288	11819221	14740711	8046352	6437642	5174592	2792077
LPC 16:0_$ID12571	15582681	20481344	13840938	7801595	5961068	2948634
LPC 18:2_$ID12647	14680861	21494880	12538937	10990112	11652529	5652140
Cer 34:1;2O|Cer 18:1;2O/16:0_$ID12662	41164004	53815388	39764360	24594732	27215288	18316026
LPC 18:1_$ID12710	35221780	60279944	38652460	17098688	17745146	9765681
LPC 18:1/0:0_$ID12711	152755152	237708752	170177456	102412184	101740072	64901508
PC 17:0_$ID12770	5010054	10359374	5931670	911651	3088248	919670
LPC 18:0_$ID12772	14540879	24380318	19427252	19866034	22597274	14278624
LPC 18:0/0:0_$ID12773	358314688	565352192	397707840	296430080	311542752	154935024
LPE 22:6_$ID12834	16958910	28752446	19263232	15290184	28249098	18950974
LPE 22:5_$ID12899	8707901	15542530	10470096	6108895	11846697	6984360
PE 21:4_$ID12963	10760847	16699669	5763050	6555712	7391766	2327340
PC 18:0_$ID13209	1710082	2819280	1142490	11715058	10954182	3770944
LPC O-20:0_$ID13213	5434038	8040890	5407112	2888540	3375803	1146454
Cer 34:0;3O|Cer 23:0;2O/11:0;O_$ID13219	4278013	3328189	5442420	19575838	2063750	1374838
Cer 34:1;2O|Cer 18:1;2O/16:0_$ID13220	164377632	201199360	159123936	88215392	105003304	70388672
LPC 20:4_$ID13374	11638714	16203112	10308443	12912633	13742249	6662428
LPC 20:4/0:0_$ID13375	3642786	5619909	3192442	12148341	15233580	10170840
LPC 18:0_$ID13447	7624348	10247577	8591733	6885206	5473189	2858380
Cer 35:2;3O|Cer 18:1;2O/17:1;O_$ID13541	1174882048	1442924032	1339398656	1314030464	1458287488	1287333504
LPC 20:1/0:0_$ID13596	14201844	13840047	15694155	16317568	15176522	14101947
LPC 20:1/0:0_$ID13597	10696823	18286320	12980905	5287704	6296390	3128642
DG 30:6_$ID13622	4656187	4982692	4689056	5608191	7644650	8298710
LPC 20:0/0:0_$ID13644	7393963	10381799	6946406	5145195	4086107	2165734
Cer 37:0;2O|Cer 22:0;2O/15:0_$ID13996	3236932	2579185	2781733	26999046	1427343	1306702
PC 20:0_$ID14034	181814	0	0	3439279	3997957	1171935
LPC O-22:0_$ID14035	6820340	10158267	6187647	1969522	1511988	642631
LPC 22:6/0:0_$ID14082	4771910	5766594	3151893	7086136	8993724	6273893
LPC 22:5_$ID14125	1946012	3377528	2273018	1611911	1615268	997058
LPC 22:5/0:0_$ID14126	4034368	5710094	3584514	4898066	6965654	5095485
DG O-32:0|DG O-16:0_16:0_$ID14200	17053568	23699192	21708524	5446655	5399688	1363624
DG 32:7_$ID14342	11539613	21908448	12005528	175836	43392564	17505478
DG 32:7_$ID14343	17512614	34918084	19046826	2451079	62639668	31669236
DG 32:2_$ID14546	13423423	18739080	14325028	14758349	17137172	14452197
MG 34:0_$ID14838	10581469	11192729	9660577	4154847	2792897	1395332
Cer 40:1;2O|Cer 18:1;2O/22:0_$ID14931	15623179	16670990	11707352	14595829	12577353	5198453
SM 27:2;3O_$ID15220	4203072	6362650	4854864	3980063	14015036	16958806
Cer 40:1;3O|Cer 16:1;2O/24:0;O_$ID15245	16752325	19484024	17506584	13403566	12415539	6173617
Cer 41:0;2O|Cer 22:0;2O/19:0_$ID15251	2170046	817382	2397285	34225536	0	0
Cer 40:1;2O|Cer 18:1;2O/22:0_$ID15299	104519552	114143592	73918064	90775056	78416752	34414420
Cer 42:2;2O|Cer 18:1;2O/24:1_$ID15436	41237484	55295800	40906124	39323260	33794488	14214841
Cer 42:1;2O|Cer 18:1;2O/24:0_$ID15476	51513012	64452564	33898364	31706100	28442830	6497720
DG 36:4|DG 16:0_20:4_$ID15519	68905056	76704504	56516400	39028188	31438916	14277507
Cer 41:1;3O|Cer 17:1;2O/24:0;O_$ID15520	13448119	14815948	13554357	8865458	8985538	4772936
Cer 42:0;2O|Cer 18:0;2O/24:0_$ID15523	28323942	33586932	22616162	11413672	9419583	4490498
PC 25:0_$ID15553	2132040	3723032	2421630	1890733	6560307	4232017
CE 16:1_$ID15641	9319951	17322372	14275960	32537	1266443	48599
DG O-38:6|DG O-18:2_20:4_$ID15690	15241044	19339454	18749548	15247115	12024575	5818216
LPC O-28:2_$ID15722	5861556	8864080	5582294	6122268	6981502	5988386
Cer 42:2;3O|Cer 18:2;2O/24:0;O_$ID15729	60740068	71679832	62790560	55848060	54831164	27161868
DG 37:7_$ID15747	186303168	195321088	171690864	847602240	191989824	112136016
Cer 42:2;2O|Cer 18:1;2O/24:1_$ID15770	325353920	418167072	332598944	308561792	265393488	114880152
Cer 42:1;2O|Cer 18:1;2O/24:0_$ID15812	389560384	454952128	248864224	233700016	193948208	48295404
LPC 28:6_$ID15838	2747989	5485744	3018079	864197	6975034	8249889
DG 38:6|DG 16:0_22:6_$ID15980	47544540	44810440	33935276	13242844	15226795	8020734
DG 38:5|DG 18:1_20:4_$ID15998	106100072	129364824	101892336	38799116	33348322	16570028
PE 30:1|PE 14:0_16:1_$ID16034	18939598	23886094	13239985	7959	12135	0
DG 38:4|DG 18:1_20:3_$ID16035	323871424	398812480	285737792	109090568	88500792	44757084
Cer 42:4;2O|Cer 15:3;2O/27:1_$ID16124	59817948	61876724	60141784	56585448	76071664	66414276
CE 18:2_$ID16126	72840432	111818000	102438360	21793608	25945400	13471545
Cer 42:3;2O|Cer 27:3;2O/15:0_$ID16156	22526750	27740024	22202102	26649750	31113900	20600504
CE 18:1_$ID16161	50441592	81630120	81315800	10607556	10075114	6467855
PE P-32:1|PE P-16:0_16:1_$ID16246	23054172	33826352	23962508	6376096	5699288	2887742
SM 32:1;2O|SM 16:1;2O/16:0_$ID16269	90190592	129401296	81713632	11067938	9696709	4538464
PC 28:1_$ID16280	49397356	45654540	24272520	275065	1279528	217439
PE P-32:0|PE P-16:0_16:0_$ID16282	58698436	69498912	47439696	26090108	21348666	8349294
Cer 44:1;3O|Cer 20:1;2O/24:0;O_$ID16283	18425792	24624820	16080971	9177560	9259945	3207880
PC 28:0|PC 14:0_14:0_$ID16315	388341440	537997760	324274688	21773384	20276134	8244070
PE 32:2|PE 16:1_16:1_$ID16563	40783916	60133300	27929712	2017589	1270242	400649
DG 40:5|DG 18:0_22:5_$ID16568	45683468	57832188	43785912	14702757	8883616	5113426
CE 20:5_$ID16569	10764912	17370774	16502381	5195787	3217469	1967604
SM 33:1;2O|SM 17:1;2O/16:0_$ID16591	134082568	169688864	103082560	36960856	34010076	19288100
PC 29:1_$ID16622	14171843	18228258	9463907	9748	75959	0
PE 32:1|PE 16:0_16:1_$ID16623	241307376	344472064	195409120	19604724	20110930	13017786
DG 40:4|DG 18:0_22:4_$ID16626	30911348	42024612	32912046	5891738	6533234	3130798
CE 20:4_$ID16628	120935088	193026592	174901632	25741892	24016914	18795600
PC 29:0_$ID16672	122882800	155337936	110168248	10540063	8798102	4645471
PE 32:0|PE 16:0_16:0_$ID16673	130730952	148223232	101336136	30068996	31299052	16030453
PC O-30:0_$ID16674	261208032	250176976	173850496	102956232	94026104	50591140
Cer 46:5;3O|Cer 20:1;2O/26:4;O_$ID16775	16759001	19612708	14435974	17589136	24320170	14240957
HexCer 34:1;2O|HexCer 18:1;2O/16:0_$ID16866	168371728	222909344	166420224	36115764	41432332	27771224
SM 34:1;2O|SM 18:1;2O/16:0_$ID16955	2647944960	2847909120	1812477824	1172248448	1282342528	747888640
PC 30:1_$ID16968	736181952	1132646528	720416640	53282156	55373712	28666156
SM 34:0;2O_$ID16988	681516672	712692224	414071168	286541920	283458240	162299728
PC 30:0_$ID17000	3030311936	3696168960	3001680128	628777728	601128512	339571104
PC O-31:0_$ID17002	89467544	91038904	48988160	32252018	37095916	21784670
PE 34:4_$ID17099	19322088	22789986	12860810	2503080	3107012	1084035
PE 34:3|PE 16:1_18:2_$ID17141	55998900	61153084	34375384	13035343	6304370	4161832
CE 22:6_$ID17144	69941768	93727592	74700624	18457134	17556322	11720018
PE 34:2|PE 16:1_18:1_$ID17174	413247328	501552672	300685280	127548728	141895968	79019368
PC 31:1_$ID17231	201428560	284187712	193270112	32738952	30357578	16718132
PE 34:1|PE 16:0_18:1_$ID17232	731732928	888865344	608178752	193800112	192820368	106842368
PC O-32:1_$ID17233	380684128	403138528	332822784	203608688	200152240	135035040
PC 31:0_$ID17271	587310656	659787136	511485984	219844096	215085216	120983968
PC O-32:0_$ID17272	1668280064	1739491328	1057824128	974270144	1101973632	611771392
PE P-36:5|PE P-16:0_20:5_$ID17302	65245440	75719016	51447640	52475220	45591036	18169370
PE P-36:4|PE P-16:0_20:4_$ID17353	808886016	826732480	563924608	793846080	715983232	390754656
PC 32:3_$ID17421	86188960	92894576	54919108	9538444	10477997	3286085
PE P-36:2|PE P-18:1_18:1_$ID17424	220006816	237071792	131032304	226021440	184711952	81805408
SM 36:2;2O_$ID17441	20959440	22711502	17581536	12131459	10322103	5601504
PC 32:2|PC 16:1_16:1_$ID17453	516758144	809256064	544179776	127461872	134889872	73216160
PC 32:2_$ID17454	174043536	203983152	140583952	25524584	16450712	8040550
PE P-36:1|PE P-18:0_18:1_$ID17457	157152496	162879072	84927368	111201024	91693712	41030236
SM 36:1;2O|SM 18:1;2O/18:0_$ID17467	176457168	187074992	126772960	109026128	121331032	79332344
PC 32:1_$ID17483	6468600320	8391257088	6816916992	1410679680	1337012992	855128768
PS 32:1_$ID17510	50823024	79399224	51641180	4511392	4851614	2052150
PC 32:0|PC 16:0_16:0_$ID17513	7242054656	7841456128	6799921664	5289032704	5500765184	3254640384
PE 36:6_$ID17547	21453726	24887796	13554718	4230925	2145352	1253592
PE 36:5_$ID17581	187776224	203267792	121664520	46868192	37334840	17726530
PE P-37:4|PE P-17:0_20:4_$ID17582	37366592	37086268	24484372	38483356	31277880	14890166
PE 36:4_$ID17628	750966336	789521472	536641888	375533888	338371488	168777232
PE 36:3|PE 18:1_18:2_$ID17653	433248416	494197088	336008768	189840880	189604800	95073944
PE O-37:3_$ID17657	28909550	36512668	25471844	41599372	41691888	33163830
PC 33:2_$ID17686	117827104	160688368	117481432	55473312	58696224	31399178
PE 36:2|PE 18:1_18:1_$ID17688	966579904	1139187584	774805440	414138368	416157984	242022336
PC O-34:2_$ID17693	531826848	435793536	282104800	696566528	692886976	393281184
PC O-34:2_$ID17694	88888432	134074104	96618704	25804684	32064732	16456958
PE 36:1|PE 18:0_18:1_$ID17731	654301376	807310528	478454720	184729280	183086912	98288736
PC 33:1_$ID17732	695217984	832256256	699963904	162436464	147261824	82080528
PC O-34:1_$ID17733	2168931072	2672351488	1950020096	1698162816	1864663808	1072447616
PE P-38:6|PE P-18:2_20:4_$ID17777	608836416	780069504	666303424	436277824	451171776	283895296
PC O-34:0_$ID17781	204788976	216633808	129550072	175108464	167423904	84708776
PE P-38:5|PE P-16:0_22:5_$ID17828	619611008	706567872	585991296	473731360	466069888	253823632
PC 34:5_$ID17868	11099460	11126557	6761422	5612112	5490412	2234355
PE P-38:4|PE P-16:0_22:4_$ID17870	926996352	1006294464	562668864	817299328	674097984	300987520
PC 34:4_$ID17900	92749720	108629392	70055848	73206736	66264092	26056988
DG 45:9_$ID17915	11318725	14117099	11441416	12553082	16238182	13102654
DG 45:9_$ID17918	606346240	766498432	624415808	715588672	860225280	724550208
PC 32:0_$ID17928	47945780	48706704	44721660	42071224	51951444	43135148
PE P-38:2|PE P-20:0_18:2_$ID17932	28618558	27896680	22679340	26590774	21192956	7995930
PC 34:2_$ID17971	4039978240	4791180288	3798888960	4061677824	3630394112	2152234240
SM 38:1;2O_$ID18001	91100040	99982024	60712392	68115792	66448388	36031944
PS 34:2_$ID18032	45723124	60416012	36499276	13343753	12836614	6475274
PC 34:1_$ID18036	10155759616	11501804544	10134907904	6309256192	6181797376	3474647040
PE 38:7|PE 16:1_22:6_$ID18094	53472808	70387272	39807680	28844248	25043600	9811896
PC 34:0_$ID18100	1406614784	1675231488	1165647488	985228608	893011392	387356192
PE 38:6_$ID18144	716449536	932574016	571672128	380213024	319115072	160117344
PE 38:5_$ID18181	938289216	1057837376	771901312	630214592	542393216	254679200
PC O-36:5_$ID18184	29116452	29898310	16582806	34136648	31343446	15980938
PE 38:4|PE 18:1_20:3_$ID18209	1855028992	1951290752	1487868800	1228152448	1208545920	712490688
PC 35:4_$ID18210	33982344	37034084	26145080	33944372	28003756	11370062
PC O-36:4_$ID18211	12842441	10271991	4534624	31093632	24036210	14173925
PC O-36:4_$ID18212	910370304	712159232	408146624	798089408	769006912	491301696
PC O-37:10_$ID18226	19426208	13189357	27354038	2191052	2610720	3107338
PC 35:3_$ID18229	52468740	69417400	50352088	26640922	21493282	9778248
PC O-36:3_$ID18230	468740480	410597760	253143664	487790560	495450016	296428000
PE P-40:8|PE P-18:2_22:6_$ID18258	9951240	13470362	8854366	12050943	10516898	5747170
PC 35:2_$ID18260	238145072	297316864	260971568	85850984	75133048	44302640
PC O-36:2_$ID18262	530311392	587640576	328928128	424874304	441888064	241590432
PE P-40:7|PE P-18:1_22:6_$ID18298	163343120	205909952	192255632	154667488	152616880	93474512
PC 35:1_$ID18303	360033088	460151136	352075552	98444904	99939544	45888412
PC O-36:1_$ID18304	146539120	166248480	96096936	95262320	94972976	53461728
PE P-40:6|PE P-18:0_22:6_$ID18338	212123376	231243408	171979488	196071312	192080432	109296336
PE P-40:6|PE P-18:1_22:5_$ID18339	94556192	115807312	106064344	78584728	70076392	50386000
PC O-36:0_$ID18344	13586352	15576415	8391996	15138813	12667694	5553280
DG 47:12_$ID18362	11665078	13248540	11909861	13231957	16750895	15088679
PC 36:6_$ID18382	73008472	75812880	48166336	27269434	25037144	10496949
PE P-40:5|PE P-18:0_22:5_$ID18384	258374400	306535040	212297856	189041488	159917920	76812024
PC 36:5_$ID18409	426028384	479111680	333325792	398573728	341124032	151978336
PE P-40:4|PE P-20:0_20:4_$ID18415	235138400	202984880	169672864	105311040	88524904	43863320
PC 36:4_$ID18441	2515620352	2645075968	2019514240	4111942912	3512441344	1732441984
PC 36:4|PC 18:2_18:2_$ID18442	93168200	114484016	73708672	180667056	261980016	75284672
SM 40:3;2O_$ID18461	14872567	16216013	11903660	10447016	12756487	8449390
PS 36:4|PS 16:0_20:4_$ID18466	68613624	79919960	46479724	64830088	53144212	21411656
PC 36:3_$ID18471	2320409088	2593594368	2175009536	2439742208	2211675648	1260292096
HexCer 40:1;2O|HexCer 18:1;2O/22:0_$ID18473	99955168	117095856	73427360	80824984	86074712	37952776
SM 40:2;2O_$ID18489	109615560	130320728	79651848	71142672	66466480	30401814
PS 36:3_$ID18497	45492892	58674000	41981204	5039093	16436513	7856378
PC 36:2|PC 18:1_18:1_$ID18500	3345112832	3957195008	3505128704	2549996800	2683919104	1697257728
PC O-37:2_$ID18501	13671291	24681208	14841722	944711	50705520	25540452
SM 40:1;2O|SM 18:1;2O/22:0_$ID18515	470422336	484951808	235709760	295944576	292801824	122300928
PE 40:8_$ID18520	23108364	29190388	16901998	62562996	52545668	19757562
BMP 36:4|BMP 18:2_18:2_$ID18523	377141	1061880	0	12286798	10879342	4999986
PS 36:2|PS 18:1_18:1_$ID18525	213936704	247177616	183834144	156599616	153636944	98772296
PC 36:1_$ID18528	2396318464	3134264832	2281734400	947586752	910709312	474526560
PE 40:7_$ID18554	314780256	379538336	256799232	398158528	350061184	157901824
BMP 36:3|BMP 18:1_18:2_$ID18557	5769857	10376985	5258894	40357688	40052244	18852574
PS 36:1|PS 18:0_18:1_$ID18558	255528544	287678784	217641520	120988960	118209672	78089656
PS 36:1_$ID18559	9412588	12663946	6740084	3505000	3023399	1750985
PC O-38:7_$ID18563	18943992	19082528	18119048	26079742	21840444	10922094
PC 36:0_$ID18566	65771380	82281384	63415840	37708960	35031632	14633480
DG 48:12_$ID18583	13137918	11163699	18277462	24067062	30352498	35218240
PC 37:6_$ID18593	12887960	15036227	10441539	4840114	6583056	826863
PE 40:6_$ID18594	382013632	416103072	332544640	280392192	302987488	201743616
PE 40:6_$ID18595	110404640	127820864	104620104	118769776	100400512	43014348
BMP 36:2|BMP 18:1_18:1_$ID18597	12908483	30482794	12533995	39055708	36799628	15845807
PC O-38:6_$ID18598	53744560	49415976	28381726	86346192	69238184	48417380
PC O-38:6_$ID18599	145929984	156988352	135307344	141504944	147582192	107154640
PC 37:5_$ID18632	39522368	49991812	35671480	31530914	19964424	8731230
PC O-38:5_$ID18634	957568832	866195648	617998080	1045161536	1060072000	758404224
CoQ9_$ID18646	30604556	39331888	23741236	43996688	29301538	10990664
PE 40:4_$ID18664	194590432	247317392	147865728	91286344	84067224	47414696
PC O-38:4_$ID18666	409291968	399451840	226890496	261531920	300813536	185305808
PC O-39:10_$ID18686	27214650	25784136	34037396	23921178	25434206	22633656
PC 37:3_$ID18691	59347400	69476224	65233740	22953720	21104986	11632005
HexCer 41:1;2O|HexCer 18:1;2O/23:0_$ID18692	21869520	28731120	18006226	32953742	29405286	13208963
SM 40:3;3O_$ID18708	38518908	40946136	21640222	26973912	27141742	16299294
SM 41:2;2O|SM 18:1;2O/23:1_$ID18709	67314600	80263720	56842628	24142870	23977448	10498788
PC 37:2_$ID18722	83673584	115097552	94315208	20090230	21157622	11521859
PC O-38:2_$ID18724	33528398	39862460	23512626	35134428	32659904	15692250
SM 42:8;2O_$ID18738	16863186	33928136	21474016	1433716	74572840	34351508
SM 41:1;2O|SM 18:1;2O/23:0_$ID18741	64644776	78099992	37434888	42262824	40503228	16106501
PC 37:1_$ID18760	40495180	59336344	45803100	6839405	5215678	3117821
DG 49:13_$ID18773	17979900	25150112	20162482	18005274	15394407	10171121
PC 38:7_$ID18781	93998888	113244200	73094072	62039440	60214144	25372030
PC O-39:7_$ID18783	2080148	3228123	2498736	2134872	2492850	2524145
PC 38:6_$ID18811	35913524	40564200	30197204	112911872	84892320	36859172
PC 38:6_$ID18813	1486138880	1650090624	1077593728	999509568	815293120	427098720
PE P-42:5|PE P-22:1_20:4_$ID18814	39616972	43055428	24346324	23943016	19664820	9744847
PS 38:6|PS 16:0_22:6_$ID18835	138909712	170902528	103510600	110645680	92198592	38988668
PC 38:5_$ID18842	1750035072	1913797888	1581956480	1950058112	1709120000	909717888
TG O-48:1|TG O-18:1_14:0_16:0_$ID18856	37489400	50460168	40079880	4475388	5360066	2082148
PC 38:4_$ID18877	1985557760	2044104704	1814907264	2215896320	2167388160	1367210624
HexCer 42:2;2O|HexCer 18:1;2O/24:1_$ID18881	186054592	254514144	177438576	174434688	163622352	68322160
TG O-48:0|TG O-17:0_15:0_16:0_$ID18888	68738544	83146416	50975556	8798205	7248832	3478790
SM 42:3;2O|SM 18:1;2O/24:2_$ID18896	710330048	754137280	437468896	470895232	472845664	249137088
PE 42:10_$ID18905	7701264	7629307	3014063	10704788	8292346	2215512
BMP 38:6|BMP 18:2_20:4_$ID18906	629588	1311848	433473	20475548	19514110	7692111
PS 38:4|PS 18:0_20:4_$ID18907	246981424	263389712	202939568	319670592	266112496	119873360
PS 36:1_$ID18908	5887466	7227402	3820494	6930698	5318713	1747043
PC 38:3_$ID18911	788412032	1003682368	762639808	275047488	297758720	90319760
PC O-39:3_$ID18913	444271040	537568768	341676736	605516288	390287392	162922416
HexCer 42:1;2O|HexCer 18:1;2O/24:0_$ID18915	228639296	291459840	152855696	219458064	163417296	42264892
SM 42:2;2O|SM 18:1;2O/24:1_$ID18931	2119726592	2420453632	1421359488	1389934976	1372487296	668714560
BMP 38:5|BMP 18:1_20:4_$ID18939	4665851	9247832	3057348	30758936	28660932	9606004
PS 38:3|PS 18:0_20:3_$ID18940	127434792	135446912	135192960	84329696	75411528	44347320
PC 38:2_$ID18944	303640480	465379008	308101632	151829312	146916784	74110024
SM 42:1;2O|SM 18:1;2O/24:0_$ID18960	644549056	645434240	282076992	609590528	472744288	150373808
PC 38:1_$ID18978	87952936	122443680	88552256	33778304	32398828	16476930
PC O-40:7_$ID19005	104578360	117298072	100816648	125664192	137562912	104155856
PC 39:6_$ID19041	7084734	16996822	6335593	2912772	2315367	1245916
PC O-40:6_$ID19044	116622896	116575744	94708832	101581744	110075712	76740776
PC 39:5_$ID19066	30014498	38267916	36505952	16776651	13006120	7676140
PC O-40:4_$ID19088	110918328	117778680	69698192	56053748	55119880	35803124
TG 48:0|TG 16:0_16:0_16:0_$ID19094	4032734	10434649	7025188	7950436	13668275	9886356
PI 32:1_$ID19106	16855986	25710950	15390710	232877	0	0
PC O-41:10_$ID19108	14650899	15914309	14647666	7053852	6133990	3042375
PC O-40:3_$ID19113	33473158	36500240	20875120	23945024	20073992	10435667
HexCer 43:1;2O|HexCer 18:1;2O/25:0_$ID19117	5863655	7686450	4595640	6685817	5583440	1218392
PC 40:9_$ID19135	3538471	3708477	1807162	16023815	13061566	3626860
PC 40:8_$ID19169	60190540	68081936	39898012	162818304	147577104	50549928
PC 40:7_$ID19199	503618432	589893120	428391744	377946752	334304384	168899856
DG 51:12_$ID19222	6360843	7271035	5842318	7688285	4975054	3102550
PS 40:7|PS 18:1_22:6_$ID19231	38108936	46855872	33870128	78335264	63512952	23735684
PC 40:6_$ID19233	528794016	529280512	463786752	319571936	317747360	197748656
PC 40:6_$ID19234	291196704	340748864	262615168	234514928	205921776	114076440
TG O-50:2|TG O-18:1_16:0_16:1_$ID19242	36703876	43634136	35419008	14213036	13496991	6799668
SM 42:2;2O_$ID19249	21150384	18551412	13770256	14396762	13642036	10395000
BMP 40:8|BMP 18:2_22:6_$ID19257	6422859	8071956	2916020	27749924	25434288	11231994
PS 40:6_$ID19258	5088090	6807992	4318397	3960809	3655030	1588610
PS 40:6|PS 18:0_22:6_$ID19259	285160096	359727776	283922080	292608064	257737232	132104808
TG O-50:1|TG O-16:0_16:0_18:1_$ID19270	107423616	137323376	108360080	23792070	19853628	12146873
BMP 40:7|BMP 18:1_22:6_$ID19282	36491008	52036048	19308894	46251316	45369668	21232612
PC 40:4_$ID19283	350737984	397887264	283941344	115479704	118849432	60421648
TG O-50:0|TG O-16:0_16:0_18:0_$ID19292	57786180	64309152	29982580	9154045	9437622	3811024
PS 40:4|PS 18:0_22:4_$ID19309	71613400	76115312	70315384	41364108	41933840	31689026
PC 40:3_$ID19311	69366648	90200064	62366764	43874900	47509380	23757586
SM 44:2;2O|SM 18:1;2O/26:1_$ID19322	15829762	17452552	9432729	11193808	8696136	2387863
BMP 40:5|BMP 18:1_22:4_$ID19328	4378000	7851778	2063529	20644344	18072138	5939378
PC 40:2_$ID19330	40897212	53983828	38924368	17928326	15342000	6903272
PC 40:1_$ID19353	36719192	50464376	29936700	21827270	16705369	6399079
TG 50:4|TG 14:1_18:1_18:2_$ID19354	20300398	25604684	17282932	21089364	29518294	12726740
PC 40:0_$ID19369	17905216	22638118	11346429	19323998	17004468	2660183
DG 52:12_$ID19382	491927008	612918080	487843648	536509792	639843264	531302048
PC O-42:6_$ID19394	20661254	20041078	10820880	9612639	13271527	7613134
PC O-42:5_$ID19418	41954740	44870968	24978812	23234006	21777826	11151335
Cer 55:8;4O|Cer 17:3;2O/38:5;2O_$ID19421	46627160	46404376	47910324	43180224	42111156	50574440
TG 50:1|TG 16:0_16:0_18:1_$ID19423	741038848	1089842688	762141440	271107872	377471552	261344816
DG 52:10_$ID19428	12098777	10639283	7835050	8751474	7043082	5655678
PC O-42:4_$ID19438	16327568	32886512	18267664	2669830	2690583	1520966
PC 42:10_$ID19457	43291416	45781876	27645114	70637248	59455416	21287832
PI 34:1_$ID19458	60523944	83080472	68942952	13713425	12528525	6485328
PC O-42:3_$ID19460	12494692	13234625	6174942	13094753	11436769	4954536
PC 42:8_$ID19507	62084560	69248128	50739868	49999552	41008332	19190992
PC 42:7_$ID19525	72233544	77612512	68037336	14279339	14069352	9406681
TG O-52:3|TG O-18:1_16:0_18:2_$ID19530	32522718	34328004	22865772	27011148	26415394	17723078
Hex2Cer 34:1;2O|Hex2Cer 18:1;2O/16:0_$ID19542	18741374	23656808	18444430	2557723	2713910	1541555
PC 42:6_$ID19543	94116736	93197816	72334800	29930206	31080792	15348871
TG O-52:2|TG O-18:1_16:0_18:1_$ID19549	77484936	95653128	77916736	59133316	61598836	45714720
BMP 42:8|BMP 20:4_22:4_$ID19561	2624384	2878054	782921	13716554	10968508	2818324
PC 42:5_$ID19563	108005440	117790520	80308464	27427764	28022998	14573222
TG O-52:1|TG O-20:0_16:0_16:1_$ID19566	55080376	69119544	37352676	16418969	15518378	8802865
PC 42:4_$ID19583	66815256	72998624	47640860	19203964	19238610	8831823
TG O-52:0|TG O-18:0_16:0_18:0_$ID19589	17599232	17847948	6569093	4034360	3555370	1850915
PI-Cer 40:7;3O_$ID19597	7409046	8493623	8366150	8926999	10006432	11320208
PC 42:2_$ID19623	32041436	44623624	28813208	15830012	12799796	4265558
TG 52:5|TG 16:0_16:0_20:5_$ID19627	51618760	60841868	41129856	40589756	70712656	29919144
PC 42:1_$ID19638	37624516	52169368	30455920	13342423	10903861	3141744
TG 52:4|TG 16:1_18:1_18:2_$ID19639	129387952	155380000	110385256	191147968	295059616	153971952
PI 36:5_$ID19646	7040218	8178600	5224028	2895559	2271819	841310
TG 52:3|TG 16:0_18:1_18:2_$ID19650	243548048	309160544	273179168	526262400	711376896	537902784
PI 36:4_$ID19663	116657272	141085456	87125208	76614904	64853596	31488712
TG 52:2|TG 16:0_18:1_18:1_$ID19668	586153472	832890304	691884608	1246065408	1573471744	1250789504
PC 44:12_$ID19680	10429970	9811811	5710792	7493308	6657700	3026080
PI 36:3_$ID19681	70746128	81802536	53676696	38214932	30217468	16649016
PC O-44:5_$ID19683	13669596	13117168	6022008	8943335	8750047	4479286
PC 44:11_$ID19699	19244936	22008108	14722725	11289951	10191556	4354628
PI 36:2_$ID19700	113713592	147136400	129946776	47353092	40307440	23329842
PC 44:10_$ID19720	15145508	16979366	16599065	7675508	6302054	2519544
PI 36:1_$ID19721	61120232	76267312	65519824	11197949	9039432	7220230
TG O-54:6|TG O-16:0_16:0_22:6_$ID19725	20862900	22735072	18225794	6102886	4297514	3555472
BMP 44:12|BMP 22:6_22:6_$ID19734	30276050	28540212	6671969	13987181	15278367	8043963
PC 44:9_$ID19735	19986748	21282572	15085403	6656449	6443157	2704418
TG O-54:5|TG O-16:0_16:0_22:5_$ID19739	37209944	35866972	25150298	13552008	11779585	7668988
BMP 44:11|BMP 22:5_22:6_$ID19749	19749350	21017372	5692176	15865400	14487399	7008116
PC 44:8_$ID19751	21796424	20295420	18651456	7281083	5675176	3639499
TG 53:4|TG 17:1_18:1_18:2_$ID19754	10638809	13926400	8512858	8458695	15245258	7775485
TG O-54:4|TG O-18:1_18:1_18:2_$ID19755	36945384	38710712	24021492	25133460	23826920	17699922
BMP 44:10|BMP 22:4_22:6_$ID19761	7466372	6272119	1519913	16671066	13996828	5401568
PC 44:7_$ID19765	18552620	12187931	10006620	494269	0	507883
TG 53:3|TG 17:1_18:1_18:1_$ID19768	20714554	27714578	21962302	20436878	35867668	20634280
TG O-54:3|TG O-19:1_17:1_18:1_$ID19769	29373364	33136966	22430088	46262972	45751876	32703162
PC 44:6_$ID19786	28611596	31194094	20767452	4370134	5117633	1163354
TG 53:2|TG 17:0_18:1_18:1_$ID19788	30550566	41696680	31461704	33262696	48096684	28248236
TG O-54:2|TG O-18:1_16:0_20:1_$ID19789	25356912	27906256	15113326	13509746	13934858	9225403
TG O-54:1|TG O-20:0_16:0_18:1_$ID19810	13673217	14365973	6842240	3937779	4944654	2807035
TG 54:7|TG 18:2_18:2_18:3_$ID19831	53258660	30949122	35132116	6001327	8419152	5284430
TG 54:7|TG 18:2_18:2_18:3_$ID19832	12649508	28200940	9302572	38895632	91484008	23302268
TG O-54:0|TG O-16:0_18:0_20:0_$ID19840	3220745	4040402	1371228	525775	206851	369866
PC 44:3_$ID19856	13360412	15567255	9144037	4935860	2898779	509243
TG 54:6|TG 18:1_18:2_18:3_$ID19859	90769592	189997040	67263784	141865024	311384224	102171072
PC 44:2_$ID19872	19437302	26173936	16744304	2324019	1789227	0
TG 54:5|TG 18:1_18:2_18:2_$ID19877	304053888	363995648	251053088	507990400	930858304	424627328
PI 38:6_$ID19890	37006064	43877772	24339742	9181149	8569578	3835617
PC 44:1_$ID19893	16282884	22176358	12959543	823120	391768	0
TG 54:4|TG 18:1_18:1_18:2_$ID19895	361542496	458271104	376667296	1345636480	1865602688	1298130688
PI 38:5_$ID19904	287312096	360444864	243286928	142236000	122216752	61800052
TG 54:3|TG 18:1_18:1_18:1_$ID19907	683763968	931878144	806922240	3228063744	4128935680	3176673792
PI 38:4_$ID19919	601849920	613294528	464356704	646614080	592912000	327260032
TG 54:2|TG 18:0_18:1_18:1_$ID19925	190513632	262383024	238708912	660972416	796737856	710641920
TG O-56:7|TG O-18:1_16:0_22:6_$ID19976	21140186	22823118	20350326	8415154	8997002	8990116
TG O-56:5|TG O-18:1_16:0_22:4_$ID20015	41440924	37822060	23653500	10182457	10041925	7291238
TG 55:4|TG 18:1_19:1_18:2_$ID20029	8040772	10064314	6681845	6044096	8005776	5033296
TG 55:3|TG 18:1_18:1_19:1_$ID20045	8782264	13021021	9271591	14567029	21144894	13881560
TG 55:2|TG 18:0_18:1_19:1_$ID20063	9139186	11857586	9484005	10731295	14871430	8915344
TG 56:8|TG 18:1_18:2_20:5_$ID20077	29993016	28417334	25438750	49393036	46810348	35198864
TG 56:7|TG 18:1_18:2_20:4_$ID20094	133877336	134972832	114325272	175304064	181357456	153628864
TG 56:6|TG 18:1_18:1_20:4_$ID20114	175908224	171124000	161663280	222409872	262936608	212397040
TG O-57:6|TG O-21:4_18:1_18:1_$ID20116	40079412	68037680	45589488	41510688	65789312	56235368
PI 40:7_$ID20121	26860676	33383748	19781340	7543123	6203090	2696802
PI 40:6_$ID20134	51540028	58030160	37488008	27633490	22648532	11125932
TG 56:4|TG 18:1_20:1_18:2_$ID20136	103657136	118859712	90177848	150738912	182453104	137986000
PI 40:5_$ID20144	73922368	85084856	62286392	34337596	29498018	12915328
TG 56:3|TG 18:1_18:1_20:1_$ID20149	67830544	92246584	70338264	199045968	265081248	184377728
PI 40:4_$ID20160	34904032	37397456	30551244	13382970	12093706	8706333
TG 56:2|TG 20:0_18:1_18:1_$ID20165	46388568	62472304	48992692	89036528	122109680	85779608
TG O-58:8|TG O-18:1_18:1_22:6_$ID20177	8603473	7648074	7252398	11042979	9769227	8377794
TG 56:1|TG 16:0_22:0_18:1_$ID20179	45348856	67696400	42417580	28995700	50762232	26844146
TG O-58:6|TG O-18:1_18:1_22:4_$ID20212	19688618	19935138	12432392	7462344	8133564	5962483
TG O-58:4|TG O-18:0_18:0_22:4_$ID20235	12121921	11261738	3770070	2767912	2299544	891326
TG 58:10|TG 16:0_20:4_22:6_$ID20245	14120992	11445468	10089783	14852110	13073068	9867524
TG 57:3|TG 23:0_16:1_18:2_$ID20246	3179543	3998066	1823325	947486	3722690	1766736
TG 58:9|TG 16:2_16:2_26:5_$ID20262	7858497	10358162	6070534	6017460	23852572	7382892
TG 58:9|TG 18:1_18:2_22:6_$ID20263	35338080	32040416	30568644	69728232	70080792	49445420
SE 28:2/37:1_$ID20266	3966102	3856392	2910304	2113670	2951742	1423482
TG 58:8|TG 18:1_18:1_22:6_$ID20281	73652224	73839720	77889528	214144592	215095440	175750304
TG 58:6|TG 16:0_18:0_24:6_$ID20303	80641360	74084208	63972584	84791192	95134840	85353152
TG 55:1;2O|TG 16:0_18:0_21:1;2O_$ID20304	75113056	90237168	58139428	63569888	83786152	73600768
TG 58:4|TG 18:1_22:1_18:2_$ID20324	31352772	34095292	22088110	25121846	31804376	22794880
TG 58:2|TG 22:0_18:1_18:1_$ID20348	41467368	60602332	42460556	61574160	86298200	56870580
TG 60:11|TG 18:1_20:4_22:6_$ID20414	22878474	17528376	13279093	15158419	17138936	11192671
Hex2Cer 42:2;2O|Hex2Cer 18:1;2O/24:1_$ID20423	16699389	25288980	16708551	5788653	4552540	2037387
TG 59:3|TG 25:0_16:1_18:2_$ID20426	2150161	3121521	1817884	2267306	4456262	2930536
TG 60:9|TG 18:1_20:2_22:6_$ID20439	36306604	32692238	23301454	17795200	21821032	14662240
TG 59:2|TG 25:0_16:1_18:1_$ID20440	6559722	10836333	5598883	6917004	14131109	5635119
TG 56:4;3O|TG 18:1_18:1_20:2;3O_$ID20450	12859125	11036687	9191896	7521294	10995900	1917876
TG 60:8|TG 18:1_20:1_22:6_$ID20451	26584434	23083016	19390546	17314268	16261684	12074725
TG 59:1|TG 16:0_25:0_18:1_$ID20453	8599047	13729492	8472226	8084012	16219571	5836805
TG 60:7|TG 18:1_20:1_22:5_$ID20464	28190388	26519844	19743290	14745704	14008592	13382574
TG O-61:6|TG O-21:1_18:1_22:4_$ID20479	21721690	30580144	20742210	17027196	28229318	21936718
TG 60:3|TG 18:1_18:1_24:1_$ID20535	15353048	19609190	13538529	34971588	44705084	28450780
TG 60:1|TG 16:0_26:0_18:1_$ID20558	13161147	21347400	10886197	6651450	11659553	4124454
TG 62:11|TG 18:1_22:4_22:6_$ID20622	15898719	9936223	8534128	4900029	9547765	4586790
TG 61:2|TG 27:0_16:1_18:1_$ID20666	1502008	3168597	1793540	2404514	4497528	2019590
TG 62:3|TG 18:1_18:1_26:1_$ID20738	4826138	6725528	3576280	4526278	4957926	3082014
TG 62:2|TG 26:0_18:1_18:1_$ID20751	4503598	6814226	4563861	2861655	7329358	2527688
TG 62:1|TG 14:0_16:0_32:1_$ID20758	2090469	2980055	1882610	1711704	3590218	1149351
TG 63:1|TG 15:0_16:0_32:1_$ID20839	196251	985271	515480	202674	1302444	445049
CL 66:2|CL 32:1_34:1_$ID21481	6059169	8851711	5389258	213680	0	0
CL 68:5|CL 34:2_34:3_$ID21516	6568067	8600549	5888821	1638721	1535754	256904
CL 68:4|CL 32:1_36:3_$ID21520	11690640	17450734	11796896	1960679	2001266	284279
CL 68:3|CL 34:1_34:2_$ID21532	18491888	28174912	18888378	1864459	1851155	557462
CL 68:2|CL 32:0_36:2_$ID21540	35594780	50108424	32599012	4040425	3649582	1486464
CL 70:7|CL 34:3_36:4_$ID21577	5502760	6894904	4376963	4907222	5457030	2035916
CL 70:6|CL 34:3_36:3_$ID21581	15581964	19301338	12098916	9658827	9357220	3179635
CL 70:5|CL 34:2_36:3_$ID21587	32467056	40682012	27879444	10621705	10609025	2865693
CL 70:4|CL 34:1_36:3_$ID21592	40461840	50695664	32525472	11575776	9502965	2864528
CL 72:8|CL 34:3_38:5_$ID21643	14358427	14076880	8649167	21875038	21764334	7768984
CL 72:6|CL 36:2_36:4_$ID21657	54460744	59395292	34594260	39703396	36823824	10693312
CL 72:4|CL 36:1_36:3_$ID21673	18801304	21527492	14995248	7354455	6017594	2038026
CL 74:9|CL 36:4_38:5_$ID21722	8330609	10126702	5611622	8820382	8075867	2335864
CL 74:7|CL 36:3_38:4_$ID21739	16915030	18477082	10906652	16739681	15552469	4740719
