# Supplementary material for: B cell expression of an enzymatic intermediary in ether lipid biosynthesis promotes antibody responses and germinal center size
Source: eLife. 2026 Apr 27;14:RP104580. doi: 10.7554/eLife.104580 (PMC13120822; doi:10.7554/eLife.104580)
Supplement: Source data 1. [file elife-104580-data1.zip › Source Data/Figure 3-Source Data/Negative Ion mode_PexRAP cKO.csv]

uName	cKO_activated01	cKO_activated02	cKO_activated03	cKO_naive01	cKO_naive02	cKO_naive03
	cKO_activated	cKO_activated	cKO_activated	cKO_naive	cKO_naive	cKO_naive
FA 20:4;O_$ID3079	30754	46169	10193	5842488	7441549	1977448
FA 21:2_$ID3126	349276	774269	651786	6274525	4854453	1663927
LPE O-16:1_$ID5951	22695840	31474058	17311602	13904380	12344699	4448791
LPE 15:0_$ID5992	1066751	1268569	1092856	1230895	1850271	1940560
LPE O-16:0_$ID5995	3283782	5416160	2659199	546584	576569	265593
LPE 16:1_$ID6264	1681766	2577336	1270760	112655	160448	40485
LPE 16:0_$ID6309	46764880	60523392	26025256	7669272	7916624	3382082
LPE 16:0_$ID6310	4962764	7696527	4640256	2046255	4304906	1639666
LPE O-18:2_$ID6554	6678177	9773214	5403554	4106539	3671166	1449534
NAGlySer 20:4;O_$ID6580	549961	525212	200166	2500340	1876474	749293
LPE O-18:1_$ID6602	11991192	14720099	6745593	11356544	8924194	3065097
LPE O-18:1_$ID6603	1392559	2431744	1473992	362854	411630	216569
ST 27:1;O;S_$ID6618	13121183	16149670	11408911	23225016	22921976	11620592
LPE 17:0_$ID6647	1412869	1879843	931928	363115	353215	103146
LPE 18:2_$ID6925	1254167	1428924	781939	1254771	2803384	1949063
LPE 18:2_$ID6926	3022921	3745841	1957697	3106842	6370886	3169662
LPE 18:1_$ID6974	6274082	8519223	5159814	3479477	7109864	3595127
LPE 18:1_$ID6975	23348426	31781140	16491212	6253904	7291020	3820348
LPE 18:0_$ID7027	53114660	71456904	37750440	20858898	17149134	7357198
LPE 18:0_$ID7029	2615252	3486559	2045866	1317544	1302816	651390
LPG 16:0_$ID7114	1095903	1553988	834274	182712	534438	64524
LPE O-20:1_$ID7373	5050799	6444995	3756060	1730712	1701734	674573
LPS 16:0_$ID7481	1970005	2622079	1435803	922642	759982	245239
LPE 20:4_$ID7583	18206364	24557176	14602613	17863852	33190778	16905252
LPE 20:4_$ID7584	3806370	5294960	3624893	5551349	13405886	10343938
LPE 20:3_$ID7635	1030034	1634020	902705	478403	983339	509392
LPG 18:2_$ID7756	285963	358822	184649	2417904	2089487	635435
LPG 18:1_$ID7816	2046285	3312330	1469267	5708064	4773977	1472212
LPC 14:0_$ID7894	1477940	2098543	1397871	294200	332057	140988
LPE 22:6_$ID8215	2455232	3625327	3158790	3009544	7182633	7256726
LPE 22:6_$ID8216	7739224	12443066	9200229	6825212	12992452	8575768
LPS 18:0_$ID8217	9553593	13183932	7200590	7351978	6240919	2019358
LPE 22:5_$ID8259	4036260	6655251	5058552	2975698	5476778	2875608
Cer 30:1;2O|Cer 15:1;2O/15:0_$ID8268	15469117	19428352	13416956	15882605	20265318	16065574
LPE 22:4_$ID8308	2869393	4399582	2939785	1938389	3892530	2147814
LPG 20:4_$ID8379	209380	183496	92689	1987734	1588385	412062
LPC 16:1_$ID8548	2198380	3541119	2639276	337505	396660	241577
LPC 16:1_$ID8549	1816353	2994178	2182073	55406	34941	66805
LPC 16:0_$ID8589	70982672	94339944	62580572	33234490	32123208	14299983
LPC 16:0_$ID8590	7445608	10325124	7922340	5015410	5118658	2386944
LPC 17:0_$ID8920	1311121	1793795	1488912	894630	940078	447480
LPG 22:6_$ID8937	1420082	1297922	482611	2457109	1942468	632562
LPG 22:4_$ID9048	346970	323461	54683	1381453	1196980	315968
LPC 18:2_$ID9159	1488250	1996003	1324173	1077164	1078540	528177
LPC 18:2_$ID9160	644254	833081	577090	1254118	2072640	704443
SL 31:6;2O_$ID9161	103843	119814	60214	1682695	107288	25151
LPC 18:1_$ID9203	4143686	6476968	4694732	1900496	1870092	1084715
LPC 18:0_$ID9248	34419924	49375032	38512136	29815850	28527948	15071498
LPC 18:0_$ID9249	1731284	2601057	2279217	2466919	2632139	1605023
LPI 16:0_$ID9311	2975802	3633700	2040576	906535	711347	264609
LPA 28:3_$ID9317	2081926	2265291	2010538	2157905	2590534	2154267
LPA 28:2_$ID9367	942839488	1120885632	901240640	978661184	1147687040	972516800
LPA 28:2_$ID9368	26028586	33325284	29237544	33261322	47124128	47649204
Cer 34:1;2O|Cer 18:1;2O/16:0_$ID9546	59571628	81821384	57411952	32073864	37282284	23196962
LPC 20:4_$ID9656	1332206	1712034	1255952	1469540	1645497	899469
PE 24:1;O|PE 10:0_14:1;O_$ID9748	649104	1484754	1185798	914784	3035999	2441248
LPC 20:1_$ID9786	1078766	1534790	1250656	436537	433530	295313
LPI 18:1_$ID9843	4912698	6802749	4281878	942369	817253	360544
LPI 18:1_$ID9844	984732	1522558	936623	198223	152465	72154
LPI 18:0_$ID9877	22189588	26633706	15473305	10688461	8971625	3636268
LPI 20:4_$ID10289	3277687	4073945	2273946	2712392	2111218	871378
PS 24:1;O|PS 10:0_14:1;O_$ID10609	583910	985481	880768	622578	3156755	2546013
PA 32:0|PA 16:0_16:0_$ID10818	30421156	32041068	22055738	3219742	1190332	1128265
PE 30:1|PE 14:0_16:1_$ID11063	7153068	9218037	4465973	0	0	0
PE 30:0|PE 14:0_16:0_$ID11098	7535417	7634572	6536874	418149	203887	108576
SM 27:2;3O_$ID11120	615574	796223	721971	622089	1943402	2402543
Cer 40:1;2O|Cer 18:1;2O/22:0_$ID11183	34932844	40971948	26993604	24187600	24383178	11840198
PE O-32:2|PE O-16:1_16:1_$ID11284	8296774	12181784	10168574	2258272	1903558	1343514
PE O-32:1|PE O-16:1_16:0_$ID11318	20231404	22771308	16905342	10480968	8359546	3634758
PC 24:1;O|PC 10:0_14:1;O_$ID11426	396068	596533	563455	535226	2239693	2285582
PE 32:2|PE 16:1_16:1_$ID11530	16479310	23138278	13841540	998088	697406	285884
PE 32:1|PE 16:0_16:1_$ID11563	93442776	120574592	73172064	6561106	6933102	4610486
Cer 42:3;2O|Cer 18:1;2O/24:2_$ID11615	20515902	24754566	21026612	20378726	20264548	10510169
Cer 42:2;2O|Cer 18:1;2O/24:1_$ID11649	98630008	151522880	114632952	78218576	83207264	35353048
PG 30:0|PG 14:0_16:0_$ID11675	2143622	2841070	1267994	0	0	0
PC 25:1;O|PC 10:0_15:1;O_$ID11689	1773012	3237224	1759130	655148	2200525	1505273
PC 25:1;O|PC 10:0_15:1;O_$ID11692	719229	1035067	790089	244581	1624715	521391
PE O-34:3|PE O-16:1_18:2_$ID11771	42599136	39483296	25751742	47743344	38742176	22460938
PE O-34:2|PE O-16:1_18:1_$ID11815	164336320	189952928	142718400	109273464	83522456	44507708
PE O-34:1|PE O-18:1_16:0_$ID11856	12846540	13036666	7706272	10532671	7484492	3216444
PE O-34:0|PE O-18:0_16:0_$ID11886	5798453	5462079	3734330	5905377	4889686	1913058
PS 30:0|PS 14:0_16:0_$ID11912	3534808	4819176	4154014	0	1830	0
PI 24:1;O|PI 10:0_14:1;O_$ID12002	597244	934637	873275	704830	2363849	1910504
PE 34:3|PE 16:1_18:2_$ID12019	19088800	20129912	13081357	3454927	2264564	1618426
PE O-35:3|PE O-17:1_18:2_$ID12020	2828178	3089822	1425666	1725667	1949705	874153
PE 34:2|PE 16:1_18:1_$ID12050	145730736	175267440	115590696	42302188	41110360	26537634
PE 34:1|PE 16:0_18:1_$ID12089	269476896	279931872	204779200	61136316	58026420	35588744
PE 34:0|PE 16:0_18:0_$ID12118	20172024	19421998	13043501	8897201	6748744	3908971
PC 28:1|PC 12:0_16:1_$ID12154	4550942	4157338	2478507	0	0	0
PE O-36:6|PE O-16:1_20:5_$ID12155	25122862	26206276	21916772	17037796	14733169	7237686
PC 28:0|PC 14:0_14:0_$ID12191	38538228	42408240	30030868	2370319	1887018	710812
PE O-36:5|PE O-16:1_20:4_$ID12192	332589888	348986080	232565376	282860480	227143776	125559408
PE O-36:3|PE O-18:2_18:1_$ID12253	72148320	71723416	44123716	77320008	65261140	33591792
PE 35:2|PE 17:0_18:2_$ID12276	10189870	12184129	9668980	1515620	1324088	892809
PS 32:1|PS 16:0_16:1_$ID12335	24862790	37717776	28298078	2127526	2271264	994133
SM 33:1;2O_$ID12350	13919540	15104317	11084387	4001648	3533289	2292400
PS 32:0|PS 16:0_16:0_$ID12366	16166682	20048672	20295414	4855813	4493302	2211440
PE 36:5|PE 16:0_20:5_$ID12405	63086152	66848040	41943348	18198616	13753396	3193934
PE O-37:5|PE O-17:1_20:4_$ID12406	13087960	12421323	8494200	12281854	9532392	4534564
PE 36:4|PE 16:0_20:4_$ID12437	291825472	293426400	204380416	132453368	118643704	63756816
PE 36:3|PE 18:1_18:2_$ID12463	150181904	163176144	112016056	60179432	50025164	28252972
PE 36:2|PE 18:1_18:1_$ID12500	312015968	352610496	258894192	135053008	131307088	86499512
PE 36:1|PE 18:0_18:1_$ID12544	201464416	233093344	154900816	67284144	56860056	36729936
PE O-38:7|PE O-16:1_22:6_$ID12592	224831232	274928864	243363632	154913200	150443680	108111160
SM 34:1;2O|SM 18:1;2O/16:0_$ID12623	366102336	359975392	254671696	159251680	166293136	119973920
PC 30:1|PC 14:0_16:1_$ID12638	91412080	113782632	81588616	8232802	6652104	4081457
PC 30:0|PC 14:0_16:0_$ID12666	322864480	355392448	292094912	59549704	57643804	34516216
PE O-38:5|PE O-16:1_22:4_$ID12667	306521856	300735104	193033488	275509504	227669904	122414056
PE O-38:3|PE O-20:1_18:2_$ID12720	13676803	12911123	8057105	9913516	7935827	4272046
PE 37:2|PE 18:1_19:1_$ID12735	5768657	6976050	6294717	1992524	1628998	1341291
PE O-38:2|PE O-20:1_18:1_$ID12736	4557065	5177718	3167377	4583430	3379784	1560358
PE-Cer 42:8;2O_$ID12754	1024007	1887613	1386542	0	5272491	1552782
PE-Cer 42:8;2O_$ID12755	1035461	577893	1325766	0	1832313	947256
PS 34:2|PS 16:1_18:1_$ID12769	26160554	32810222	22627324	9650126	7333476	4552830
PE 38:7|PE 16:1_22:6_$ID12802	20624398	21325304	14695404	10287823	7913170	3377130
PS 34:1|PS 16:0_18:1_$ID12803	91253848	106761608	85183768	18512138	18565514	11767921
PE 38:6|PE 16:0_22:6_$ID12842	282482304	286463200	197053280	131857656	115361288	73334928
PE 38:5|PE 18:1_20:4_$ID12904	329885824	343383200	260560176	218772128	187841680	92984768
PC O-32:0|PC O-16:0_16:0_$ID12906	134192048	129040848	85835904	96609168	89970864	53474148
PE 38:4|PE 18:0_20:4_$ID12938	677646528	668853440	517100640	411924512	375771072	249297152
PE 38:3|PE 18:0_20:3_$ID12971	135067680	155773488	127269328	20502380	19683474	11475462
PG 36:4|PG 18:2_18:2_$ID12986	663396	860459	316817	8409901	7322518	3506891
PG 36:4|PG 16:0_20:4_$ID12987	2008949	2181521	1084892	1690570	1449902	453638
PE-Cer 42:2;2O_$ID12994	1972093	2789196	2228314	1606670	1224207	644069
PE O-40:9|PE O-18:3_22:6_$ID13002	4564852	5479877	3699686	5064052	4257704	2445536
PE 38:2|PE 18:1_20:1_$ID13005	15042058	25548342	14168621	9919259	8441519	4929611
PG 36:3|PG 18:1_18:2_$ID13020	4244094	6633220	3753080	30929158	24775710	13959756
PG 36:3|PG 16:0_20:3_$ID13021	5940618	6470484	5344220	4296782	3922220	2126057
PE 36:3;2O|PE 18:2_18:1;2O_$ID13032	11631226	11466918	7782034	1250973	961658	708841
PE O-40:8|PE O-18:2_22:6_$ID13033	57277984	72909080	66812748	53788996	47873188	33839468
PE 38:1|PE 18:0_20:1_$ID13036	4533713	5128142	3322848	2980002	2694406	1580001
PG 36:2|PG 18:1_18:1_$ID13047	12205760	24756452	13367231	34978804	27225088	15748064
PC 32:2|PC 16:1_16:1_$ID13057	75984016	118664024	84472088	7297780	24329098	13736825
PE O-40:7|PE O-18:2_22:5_$ID13059	37363344	43026516	41635216	30966628	24901940	16273363
SM 36:1;2O|SM 19:0;2O/17:1_$ID13073	23436278	24277460	18826454	16840960	18537686	13384164
PC 32:1|PC 16:0_16:1_$ID13082	711672896	889060416	735392512	145830192	143031760	96264520
PC 32:0|PC 16:0_16:0_$ID13106	822078848	847089280	773281280	653084864	619098752	389089312
PE O-40:5|PE O-20:1_20:4_$ID13107	63450692	62085356	43954720	39999824	33325908	17631662
PS 36:5|PS 16:0_20:5_$ID13137	2735298	2746594	1549197	1766304	1174788	480670
PS 36:4|PS 16:0_20:4_$ID13170	36076272	40711500	26677908	38379160	27791746	11868284
PE 40:9|PE 18:3_22:6_$ID13198	318799	154957	37367	2060015	1375562	520860
PS 36:3|PS 18:1_18:2_$ID13200	27232200	30809168	24094140	10714014	8642522	4597332
PE 40:8|PE 18:2_22:6_$ID13224	9743563	10155730	6686862	23635576	18618644	7653238
PS 36:2|PS 18:0_18:2_$ID13225	124761040	161805088	114837672	94434472	84230784	53061192
PE 40:7|PE 18:1_22:6_$ID13250	112646688	119699704	91116728	139779696	123148664	63961472
PS 36:1|PS 18:0_18:1_$ID13253	179491440	195861696	148209440	76112064	72814904	50502116
PC O-34:2|PC O-16:0_18:2_$ID13256	50871740	38390056	24877336	62393428	58619140	35670432
PE 40:6|PE 18:0_22:6_$ID13280	130434768	143827392	112371496	85140816	80718200	60605560
PE 40:6|PE 18:1_22:5_$ID13281	39818116	41969692	37930928	41538660	35304632	19321622
PE O-41:6|PE O-19:0_22:6_$ID13283	42533460	48714600	41808872	13554306	8195992	8067058
PC O-34:1|PC O-18:1_16:0_$ID13284	198651632	221975168	189967424	194691136	184736928	120306024
PC 32:1;O|PC 18:0_14:1;O_$ID13311	77728424	91698120	77678880	56739056	52689168	35193060
PC O-34:0|PC O-18:0_16:0_$ID13313	21560120	20407548	13830932	20776706	19432754	11034593
PG 38:6|PG 18:2_20:4_$ID13327	1055308	1918551	240342	16495841	13330455	5948934
PE 40:4|PE 18:0_22:4_$ID13354	62881084	73482424	59928408	34082620	31434774	21469018
PG 38:5|PG 18:1_20:4_$ID13368	4365486	5979361	3001782	24806364	19466178	7950909
PS 33:0;3O|PS 17:0_16:0;3O_$ID13384	2229915	3133918	1444306	3964962	2654642	599146
PE 39:4;O|PE 22:3_17:1;O_$ID13386	1950420	1622432	1097342	1474847	1120487	655126
CL 82:4|CL 18:0_18:0_26:0_20:4_$ID13403	341953824	375747776	365845984	405535072	498886176	471638528
PC 34:4|PC 14:0_20:4_$ID13415	12517062	13027622	8948953	12514343	9223364	3463396
PC 34:3|PC 16:0_18:3_$ID13448	51028180	58537408	44353960	43329064	36352600	19034134
HexCer 38:1;2O|HexCer 18:1;2O/20:0_$ID13458	5064483	6317385	5236601	4078746	3989972	2658862
PC 34:2|PC 16:1_18:1_$ID13480	436817632	488564000	400238976	416927584	387514464	234210656
SM 38:1;2O_$ID13496	14933839	15433040	11049292	13387059	12515394	7832882
PC O-34:2;1O|PC O-17:0_17:2;1O_$ID13507	1106919936	1250100608	1122585088	739879680	664983168	401468160
PC 34:1|PC 16:0_18:1_$ID13508	17766582	19043192	5653976	12545257	12385914	5156206
PI 32:2|PI 16:1_16:1_$ID13516	2232034	3683582	2105335	129877	1377	21073
PS 38:6|PS 16:0_22:6_$ID13530	78240896	85228352	59579516	62912888	46895648	21271040
PC 34:0|PC 16:0_18:0_$ID13532	147702576	160788096	129613424	124123480	104451072	51310024
PS 38:5|PS 16:0_22:5_$ID13558	59807936	71178368	50981580	45376712	34373556	14331550
SHexCer 35:1;3O_$ID13560	7164581	9159341	8586523	11087084	16171404	15740461
PE 42:10|PE 20:4_22:6_$ID13593	3269743	2257967	1119565	4168670	3244262	873503
PS 38:4|PS 18:0_20:4_$ID13594	140475840	146244096	108684008	164399968	134342560	66215340
PS 38:4|PS 18:0_20:4_$ID13596	23762386	28673044	19414580	29535692	15223771	9563724
PC O-36:5|PC O-16:1_20:4_$ID13598	7676812	7523560	4513218	10937445	9186907	3343346
HexCer 42:1;2O|HexCer 18:1;2O/24:0_$ID13602	935327	1365907	939654	985270	489767	158188
PS 38:3|PS 18:0_20:3_$ID13625	75801152	84353912	76277776	39191624	33178230	21548416
PC 35:4|PC 15:0_20:4_$ID13626	3059021	3587391	3427610	4240413	3158474	1121701
PC O-36:4|PC O-16:0_20:4_$ID13628	49404484	39279816	24916390	51896040	47328652	31624670
PS 38:2|PS 18:0_20:2_$ID13654	9632385	11457876	9364938	5431570	4687368	2718381
PC O-36:3|PC O-18:1_18:2_$ID13658	52823368	49692672	37349724	61212964	63501192	52336212
PG 40:9|PG 20:4_20:5_$ID13661	85995	25818	0	1949455	1458152	620682
PC 35:2|PC 17:1_18:1_$ID13679	18546790	24285422	23090706	5728338	5842132	3240365
PC O-36:2|PC O-18:1_18:1_$ID13680	45906788	47501924	31395800	47035628	43244244	26835344
PG 40:8|PG 20:4_20:4_$ID13688	4722582	6144994	1950121	20171776	17432696	8180155
PC 35:1|PC 17:0_18:1_$ID13702	32797570	41143788	36694000	10047527	9214465	4550596
PC O-36:1|PC O-18:0_18:1_$ID13703	17526276	17465102	11674229	13330916	12519307	7865170
PG 40:7|PG 18:1_22:6_$ID13711	24418924	32839442	14479424	33822516	29722286	15127594
PS 39:6|PS 17:0_22:6_$ID13725	6109355	7227922	5337077	5161866	3532900	1742913
PC O-36:0|PC O-20:0_16:0_$ID13734	2015706	1743471	1277333	1975272	1745879	851436
PG 40:6|PG 18:1_22:5_$ID13739	12419847	17635794	7006798	29132426	23204788	10270218
PE 42:4|PE 18:0_24:4_$ID13758	7501489	8535132	5750340	2494246	2213816	1330200
PC 36:5|PC 16:1_20:4_$ID13787	53076808	56556296	42712612	61963888	48160648	22588260
PC 36:4|PC 16:0_20:4_$ID13811	258708096	247150976	200619072	399227520	340580160	187543120
PC 36:3|PC 16:0_20:3_$ID13840	219151184	229316864	208062176	226069008	200069840	122924768
HexCer 40:1;2O|HexCer 18:1;2O/22:0_$ID13843	32363926	36173836	23135510	27887752	23001746	11450070
SM 40:2;2O_$ID13856	16742389	17530190	12972917	12992868	10410012	6013416
PS 40:8|PS 20:4_20:4_$ID13865	1031879	1129967	587265	3018408	1966029	618098
PC 36:2|PC 18:1_18:1_$ID13867	346435232	396197280	373946976	301875072	289411552	200335152
SM 40:1;2O_$ID13885	85133128	84057552	47589880	59669028	50856144	26052052
PS 40:7|PS 18:1_22:6_$ID13891	20086620	25090978	18205484	41655216	29975778	12625801
PC 36:1|PC 18:0_18:1_$ID13895	232895280	283716608	243026096	112313144	98597984	57830860
PS 40:6|PS 18:0_22:6_$ID13913	14206679	13740173	14853342	14273327	13997084	10083480
PS 40:6|PS 18:0_22:6_$ID13915	163721872	188013824	156996992	150571040	123656288	77035608
PC 36:0|PC 18:0_18:0_$ID13920	7851070	8912029	7979162	5360272	4575966	2364019
PS 40:4|PS 18:0_22:4_$ID13964	41051676	47584064	49991228	17740928	16244666	11404768
PC O-38:5|PC O-18:1_20:4_$ID13967	52463884	47984544	35439504	64288824	63977484	47037008
PG 42:11|PG 20:5_22:6_$ID13975	283494	234685	11017	1729077	1570717	687344
PC 37:4|PC 17:0_20:4_$ID13998	6807555	6586332	6762406	8391836	6358924	2545766
PC O-38:4|PC O-18:1_20:3_$ID13999	43738904	44537120	31873012	40044548	42050792	33752420
HexCer 41:2;2O_$ID14005	1578262	2227026	2058330	1285514	991796	249226
PG 42:10|PG 20:4_22:6_$ID14007	2870854	2705380	938176	11458483	9119090	4121390
HexCer 41:1;2O|HexCer 18:1;2O/23:0_$ID14027	6903143	8680521	6185208	9499463	7999740	3798682
PG 42:9|PG 20:4_22:5_$ID14029	3473146	5309391	1180609	10847065	8251988	3423946
SM 41:2;2O_$ID14036	10366971	11993172	9249263	4438034	3790049	2198349
PC O-38:2|PC O-20:1_18:1_$ID14051	7796370	8185760	7024852	8206412	6262540	4051248
PG 42:8|PG 20:4_22:4_$ID14059	3002604	2997380	1657529	10300142	8003164	3042093
SM 41:1;2O_$ID14066	12037038	13351984	7839652	8050670	7416443	4097385
PC 37:1|PC 18:0_19:1_$ID14081	4733478	6176398	5709496	1659994	1379757	1032054
PI 35:2|PI 17:1_18:1_$ID14086	3362812	4873986	3877834	118467	603138	0
PC 38:7|PC 16:1_22:6_$ID14106	9770139	10086773	8106394	8999568	7084664	3144672
PI 35:1|PI 17:0_18:1_$ID14116	3475200	5069052	3578363	277539	0	0
PC 38:6|PC 18:1_20:5_$ID14128	146779440	143292320	111169040	89102760	77980136	42429480
PC 38:5|PC 18:1_20:4_$ID14148	175711056	177523088	157558128	186133120	160318368	98184176
HexCer 42:3;2O|HexCer 18:1;2O/24:2_$ID14151	7747736	8647052	6455635	10853859	8567953	4939894
PC 38:4|PC 18:0_20:4_$ID14172	182539968	184677600	175822272	221545920	218181152	141760176
HexCer 42:2;2O|HexCer 18:1;2O/24:1_$ID14174	59392436	76642744	61842208	66974004	55714536	26926462
SM 42:3;2O_$ID14182	99251528	99403104	68718128	83676232	72295856	46283312
SHexCer 39:5;3O_$ID14188	2603862	3680945	2695772	4816066	4196426	2721526
PC 38:3|PC 18:0_20:3_$ID14190	81870088	87090368	83879728	20304174	58736324	14382156
HexCer 42:1;2O|HexCer 18:1;2O/24:0_$ID14191	78111800	97091432	59711744	59655448	46837940	14680816
PI 36:4|PI 16:0_20:4_$ID14197	94851120	104293744	66762480	63359132	47032404	26555684
SM 42:2;2O|SM 18:1;2O/24:1_$ID14209	362050656	386195776	263991216	272142464	246532992	142549664
SM 42:1;2O_$ID14258	106006296	106611168	58618968	83545872	68981040	30816698
PC 38:1|PC 18:0_20:1_$ID14273	9265540	11886747	10159423	4137865	3877419	2282993
PI 36:2|PI 18:1_18:1_$ID14284	108201696	141495920	114092624	37341896	32964672	20860282
PI 36:1|PI 18:0_18:1_$ID14304	49985952	66499340	54491388	8240297	7156237	4848106
SMGDG O-37:1|SMGDG O-19:0_18:1_$ID14306	4286870	4627352	3876106	5026880	5620388	4644284
PG 44:12|PG 22:6_22:6_$ID14317	21351320	17782154	4689097	9590181	9279056	5454899
PC 39:5|PC 19:1_20:4_$ID14331	6540361	6501792	7376710	7562357	10799847	10758923
PC O-40:5|PC O-18:1_22:4_$ID14333	10291793	10067375	7896850	6813836	7209164	5915637
PG 44:11|PG 22:5_22:6_$ID14340	3232632	4416740	764692	2627844	2061456	1046565
PC O-40:4|PC O-16:0_24:4_$ID14352	9673422	9713555	6585116	5955393	5802348	3718454
PI 33:1;3O|PI 17:1_16:0;3O_$ID14358	1520903	1665160	1292814	234439	59744	62024
PG 44:10|PG 22:4_22:6_$ID14359	3723979	3753622	1323122	9649947	7203182	2813156
PI O-38:5|PI O-18:1_20:4_$ID14360	11294837	11984314	8977268	11170915	10271454	7095866
PC O-40:3|PC O-22:1_18:2_$ID14373	3135913	3346103	2088852	3259251	2803374	1724846
HexCer 43:1;2O_$ID14374	1817633	2175865	1720090	1258391	873282	386878
PC 40:8|PC 20:4_20:4_$ID14428	7111252	6802570	4825469	21391886	16083569	6066506
PC 40:7|PC 18:1_22:6_$ID14461	45782912	47865000	40513948	35920212	30928040	16086601
PC 40:6|PC 18:0_22:6_$ID14492	37445588	37546576	37034924	26114676	22989004	14225559
PC 40:6|PC 20:2_20:4_$ID14493	30080426	30937322	25853200	21822942	20131986	12745342
PC 40:5|PC 18:0_22:5_$ID14514	44758528	47058028	41941356	25974966	23467992	14810932
PI 38:6|PI 18:2_20:4_$ID14519	7526935	5892277	6846014	5593964	3906067	1988367
PI 38:6|PI 18:2_20:4_$ID14520	23786100	31364482	16974992	7522854	6298819	3256932
PC 40:4|PC 16:0_24:4_$ID14530	34674172	36811116	31676890	16063009	13824491	7880862
HexCer 44:2;2O_$ID14531	2575737	3695956	2821917	653265	595923	316331
PI 38:5|PI 18:1_20:4_$ID14535	222521952	255952800	189570416	116534440	87870024	49148208
PC 40:3|PC 22:1_18:2_$ID14543	7098556	10349035	5915390	4526004	3976988	2276048
PI 38:4|PI 18:0_20:4_$ID14549	558179648	528151616	379864064	523885408	434555136	285998272
SM 44:2;2O_$ID14554	2813896	3079885	2121774	1933860	1314438	515004
PC 40:2|PC 20:1_20:1_$ID14562	4233972	5051202	4100243	2055784	1981662	829320
SHexCer 43:9;2O_$ID14578	5599555	5127736	6357546	5557990	6326498	4373370
PC 40:1|PC 16:0_24:1_$ID14584	4269132	5520244	4027630	2257902	1995887	826788
PC 40:0|PC 16:0_24:0_$ID14604	1817184	2104158	1168992	2009664	1139413	327994
PC O-42:5|PC O-22:1_20:4_$ID14646	3669159	3472606	2181626	2375474	1894268	1465830
SHexCer 42:6;3O_$ID14660	11583650	12616024	12213092	14853018	15756642	16504028
PC 41:4_$ID14664	698404	801207	511363	720352	508349	385723
PC O-42:4|PC O-22:0_20:4_$ID14666	1699150	2004089	1305947	398454	408944	323730
PC 42:10|PC 20:4_22:6_$ID14678	4943596	4127976	3014946	8600936	6853370	2872556
PC O-42:3|PC O-24:1_18:2_$ID14683	1262282	1544649	704504	1645786	1055344	639260
PI 39:4|PI 19:0_20:4_$ID14688	1141865	917147	2959145	799881	1182229	629441
PC 38:4;3O|PC 20:4_18:0;3O_$ID14723	6123716	5611892	4927156	4838170	3974910	2092768
PI 38:3;O|PI 18:0_20:3;O_$ID14733	929928	1981178	765412	0	0	0
PI 40:8|PI 20:4_20:4_$ID14755	875763	807961	408576	1352467	1094339	480873
PC 42:6|PC 16:0_26:6_$ID14769	6742328	6587644	6355238	1836284	1322882	920879
PI 40:7|PI 18:1_22:6_$ID14774	22095432	22774556	17377642	5920471	4923292	2346686
PC 42:5|PC 18:1_24:4_$ID14778	9237377	9758358	8026793	3017024	2854120	1698566
PI 40:6|PI 18:0_22:6_$ID14782	46250624	45163644	32121562	25935802	19023928	10532745
PC 42:4|PC 18:0_24:4_$ID14787	7439385	6944947	5363087	2077879	2050670	892281
PI 40:4|PI 18:0_22:4_$ID14807	39402776	40580588	33545844	15954710	12068407	6696629
PC 42:2|PC 18:1_24:1_$ID14819	3930995	4775441	3286760	1360387	916717	461908
PI 40:3_$ID14827	1245016	1723315	1372383	1324588	1846167	1256043
PC 42:1|PC 16:0_26:1_$ID14837	3859900	5001060	3736068	1139845	803799	231211
PC 44:12|PC 22:6_22:6_$ID14880	1040052	913522	711316	977982	671955	313574
PC 44:11|PC 22:5_22:6_$ID14894	1889768	1832867	1381876	1148789	939192	461107
PC 44:2|PC 18:1_26:1_$ID15011	1850357	2177438	2043888	0	0	0
SMGDG 45:12_$ID15083	4647437	4834128	4312642	7756562	6689948	6444701
GM3 34:1;2O_$ID15546	550994	511440	439504	128994	75145	0
CL 66:2|CL 16:0_16:1_16:0_18:1_$ID15661	1778027	2034011	1613280	88877	11864	0
CL 66:1|CL 16:0_16:0_16:0_18:1_$ID15662	1332896	1582111	969932	36143	18685	0
CL 68:6|CL 16:1_18:2_16:1_18:2_$ID15677	758569	888062	946420	315537	272933	158852
CL 68:5|CL 16:1_16:1_18:1_18:2_$ID15678	1961238	2221335	2253226	648783	414164	164000
CL 68:4|CL 16:1_18:1_16:1_18:1_$ID15679	3433238	4124663	3794863	844810	363947	94321
CL 68:3|CL 16:0_18:1_16:1_18:1_$ID15680	4909368	5972868	5379967	1092095	394096	184983
CL 68:2|CL 16:0_18:1_16:0_18:1_$ID15683	8328348	9585320	7422164	2375074	776193	507506
CL 70:7|CL 16:1_18:2_18:2_18:2_$ID15708	1838271	2075248	1868446	1663902	1315506	983215
CL 70:5|CL 16:1_18:1_18:1_18:2_$ID15711	8831276	9685114	8632285	5209916	2172364	953322
CL 70:4|CL 16:0_18:1_18:1_18:2_$ID15715	10633121	11418276	9640369	5340288	2159247	1006315
CL 70:3|CL 16:0_18:1_18:1_18:1_$ID15717	7112458	8123256	6786600	3252280	1254123	367346
CL 72:8|CL 18:2_18:2_18:2_18:2_$ID15753	4664299	4480730	3535976	6919880	5085303	3446523
CL 72:7|CL 18:1_18:2_18:2_18:2_$ID15757	9864585	8709275	6858910	13960220	8186636	4768692
CL 72:6|CL 18:1_18:2_18:1_18:2_$ID15763	14252918	13713305	10313517	18198940	7565166	3756488
CL 72:4|CL 18:1_18:1_18:1_18:1_$ID15771	4700082	4923762	3791107	3522434	1405240	664416
CL 73:4|CL 34:1_39:3_$ID15801	2051520	2419981	1889185	75886	62094	0
CL 74:10|CL 18:2_18:2_18:2_20:4_$ID15806	1138576	1129984	997403	1451007	952663	545105
CL 74:9|CL 18:2_18:2_18:2_20:3_$ID15810	3009966	2963426	2691306	3118167	2103714	1392432
CL 74:8|CL 18:1_18:2_18:2_20:3_$ID15815	4423042	4059856	3439792	5739168	3027669	1939283
CL 74:7|CL 18:1_18:2_18:1_20:3_$ID15819	4662800	4216790	3221020	8074654	3358802	1781935
CL 75:5|CL 35:1_40:4_$ID15858	3657742	3679064	2388786	1211213	887613	231466
CL 75:0|CL 36:0_39:0_$ID15886	491991	498406	429083	157035	65856	0
CL 78:9|CL 39:3_39:6_$ID15937	461730	414476	451777	746510	640122	471305
CL 77:1|CL 39:0_38:1_$ID15943	625694	795447	473694	127988	17656	0
