# Supplementary material for: B cell expression of an enzymatic intermediary in ether lipid biosynthesis promotes antibody responses and germinal center size
Source: eLife. 2026 Apr 27;14:RP104580. doi: 10.7554/eLife.104580 (PMC13120822; doi:10.7554/eLife.104580)
Supplement: Source data 1. [file elife-104580-data1.zip › Source Data/Figure 3-Source Data/Figure 3C and 3D.xlsx]

## Sheet: Sheet2 (2)
		Cre						PexRAP cKO
	Metabolite name	Activated #1	Activated #2	Activated #3	Naïve #1	Naïve #2	Naïve #3	Activated #1	Activated #2	Activated #3	Naïve #1	Naïve #2	Naïve #3
	PE O-16:1_16:1	59135636	63379844	62595848	1355725	1370755	1588709	8296774	12181784	10168574	2258272	1903558	1343514
	PE O-18:1_16:0	209658800	224040464	215101200	19225076	19502260	18262410	12846540	13036666	7706272	10532671	7484492	3216444
	PE P-18:0_18:1	343719264	456579712	355991328	36453848	31720630	30882464	157152496	162879072	84927368	111201024	91693712	41030236
	PE 16:0_18:1	346828096	357300352	354825216	30146756	32622928	29983398	269476896	279931872	204779200	61136316	58026420	35588744
	PE 16:0_20:4	208906400	211670448	232897488	74302472	84319120	83122216	291825472	293426400	204380416	132453368	118643704	63756816
	PE 18:1_18:2	126125016	135370960	136592320	28227224	30034850	28407392	150181904	163176144	112016056	60179432	50025164	28252972
	PE 18:1_18:1	318256864	340567456	345275520	104362080	106986184	101046080	312015968	352610496	258894192	135053008	131307088	86499512
	PE 18:0_20:3	136566736	141357888	148993520	18437492	19581630	18805122	135067680	155773488	127269328	20502380	19683474	11475462
	PC O-36:5	32083716	33006508	27249932	79264648	64889688	63960036	29116452	29898310	16582806	34136648	31343446	15980938
	PC O-38:5	7.47287e+07	78834080	7.59205e+07	1.51946e+08	159468800	1.29997e+08	9.57569e+07	8.66196e+07	61799808	1.04516e+08	106007200	7.58404e+07
	PC O-40:7	137537616	141764672	147600288	276059520	270394304	233232976	104578360	117298072	100816648	125664192	137562912	104155856
	PC O-18:1_20:4	38765940	38299764	43614092	77412856	83176008	81478520	52463884	47984544	35439504	64288824	63977484	47037008
