# Supplementary material for: B cell expression of an enzymatic intermediary in ether lipid biosynthesis promotes antibody responses and germinal center size
Source: eLife. 2026 Apr 27;14:RP104580. doi: 10.7554/eLife.104580 (PMC13120822; doi:10.7554/eLife.104580)
Supplement: Source data 1. [file elife-104580-data1.zip › Source Data/Figure 1-figure supplement 1-Source Data/Figure 1-figure supplement 1E.xlsx]

## Sheet: GC number
	GC number per mm^2 area
	WT	PexRAP cKO
	4.12	1.35
	2.7	2.01
	3	2.18
	3.02	2.87
	3.17
