# Supplementary material for: B cell expression of an enzymatic intermediary in ether lipid biosynthesis promotes antibody responses and germinal center size
Source: eLife. 2026 Apr 27;14:RP104580. doi: 10.7554/eLife.104580 (PMC13120822; doi:10.7554/eLife.104580)
Supplement: Source data 1. [file elife-104580-data1.zip › Source Data/Figure 1-figure supplement 1-Source Data/Figure 1-figure supplement 1I.xlsx]

## Sheet: Tfh
	% Tfh cells among CD4 T cells			% GC-Tfh cells among CD4 T cells
	WT	PexRAP cKO		WT	PexRAP cKO
	4.69	3.83		0.72	0.29
	4.25	2.77		0.87	0.31
	5.15	1.84		0.56	0.23
	2	0.98		0.26	0.2
	3.05	1.8		0.45	0.17
	3.16	0.88		0.49	0.12
