# Supplementary material for: B cell expression of an enzymatic intermediary in ether lipid biosynthesis promotes antibody responses and germinal center size
Source: eLife. 2026 Apr 27;14:RP104580. doi: 10.7554/eLife.104580 (PMC13120822; doi:10.7554/eLife.104580)
Supplement: Source data 1. [file elife-104580-data1.zip › Source Data/Figure 1-figure supplement 1-Source Data/Figure 1-figure supplement 1B and C.xlsx]

## Sheet: CD4 T cells
	% CD4 T cells among viable lymphocytes gate			# of CD4 T cells (x10^6)
	WT	PexRAP cKO		WT	PexRAP cKO
	17.9	13.1		10.7	12.1
	17.5	19.2		12.6	7.5
	20	18		26	25.2
	20.5	24		34.9	27.4
	17.3	25.3		19.9	24.5
	15.9	17.6		23.2	18.5
	19.5	14.5		17.9	14.5
	17			19

## Sheet: CD8 T cells
	% CD8 T cells among viable lymphocytes gate			# of CD8 T cells (x10^6)
	WT	PexRAP cKO		WT	PexRAP cKO
	15.9	13.9		9.5	12.8
	15.4	24.7		11.1	9.6
	15.2	14.6		19.8	20.4
	14.2	22.5		24.1	25.7
	15.6	23.8		17.9	23.1
	13.3	14.8		19.4	15.5
	17	12.8		15.6	12.8
	17.5			19.6
