# Supplementary material for: B cell expression of an enzymatic intermediary in ether lipid biosynthesis promotes antibody responses and germinal center size
Source: eLife. 2026 Apr 27;14:RP104580. doi: 10.7554/eLife.104580 (PMC13120822; doi:10.7554/eLife.104580)
Supplement: Source data 1. [file elife-104580-data1.zip › Source Data/Table-Source Data/Table 2_Negative ions.xlsx]

## Sheet: 716.5216
	UI	WT follicle	PexRap cKO follicle	WT GC	PexRap cKO GC
	820	1410	1160	1950	1620
	900	1300	1120	2150	1530
	910	1420	1100	1770	1500
	875	1295	1035	2000	1530
	910	1095	1200	1900	1400
	920	1120	1020	2000	1280
	655	1500	1100	1750	1280
	585	1490	1180	1300	1550
	550	1195	1180	2120	1490
	650	2520	2120	1900	1430
	690	3010	2070	1920	1390
	580	2630	2580	2200	1640
		3105	980	4600	2860
		2880	1010	4280	2600
		2690	950	3580	2530
		1050	980	3030	2690
		910	1000	4460
		1030	950	3950
		1020		4520
		980		3200
		110

## Sheet: 752.5545
	UI	WT follicle	PexRap cKO follicle	WT GC	PexRap cKO GC
	600	660	515	1000	690
	680	610	590	1050	780
	620	610	580	1010	680
	600	645	560	800	680
	605	590	580	1190	600
	600	565	680	1100	780
	340	610	550	1430	720
	330	700	580	720	680
	250	620	590	1180	700
	285	910	815	950	720
	320	910	880	1080	600
	280	905	950	1100	620
		1090	360	1550	950
		1030	300	1500	860
		990	300	1170	880
		395	345	1100	800
		350	350	1890
		390	345	1420
		370		1320
		400		1250
		440

## Sheet: 760.5056
	UI	WT follicle	PexRap cKO follicle	WT GC	PexRap cKO GC
	240	390	295	500	400
	250	340	295	500	400
	250	380	290	510	350
	250	320	250	490	400
	260	280	300	500	320
	280	305	300	480	360
	205	385	295	410	360
	195	420	290	360	400
	190	420	305	510	380
	210	500	420	500	380
	215	520	430	500	350
	205	500	500	560	420
		590	290	800	520
		595	250	730	510
		525	250	700	480
		280	280	580	490
		250	290	720
		255	290	720
		280		680
		280		620
		300

## Sheet: 772.5242
	UI	WT follicle	PexRap cKO follicle	WT GC	PexRap cKO GC
	490	770	560	870	610
	570	700	550	920	610
	510	730	580	890	590
	550	680	540	920	690
	540	620	600	920	620
	595	600	600	850	650
	255	720	580	790	650
	230	790	605	720	680
	220	630	590	900	630
	230	700	610	850	680
	240	785	590	930	650
	230	780	705	1020	710
		895	305	1000	680
		860	300	990	620
		800	280	900	610
		300	310	820	650
		280	325	1100
		275	345	1100
		340		950
		340		920
		355

## Sheet: 776.5556
	UI	WT follicle	PexRap cKO follicle	WT GC	PexRap cKO GC
	600	700	590	980	810
	690	650	620	1020	790
	600	680	650	950	700
	605	630	600	850	750
	620	620	605	1190	680
	610	600	695	1020	780
	300	655	600	1180	810
	265	720	660	700	770
	285	645	620	1170	860
	255	890	815	900	800
	300	900	820	1100	790
	255	895	905	1100	750
		1040	315	1350	850
		1030	310	1420	820
		990	290	1120	860
		350	340	1050	810
		355	350	1680
		350	325	1320
		380		1280
		395		1220
		410

## Sheet: 869.5526
	UI	WT follicle	PexRap cKO follicle	WT GC	PexRap cKO GC
	795	850	580	1090	750
	800	810	620	1090	710
	805	795	620	1030	650
	720	790	590	1030	720
	790	680	605	1150	720
	750	650	690	1040	780
	260	900	550	1080	690
	230	950	620	920	720
	220	800	615	1100	630
	240	690	590	1060	730
	260	700	615	1130	680
	240	705	595	1050	700
		805	290	1000	620
		800	250	980	660
		700	220	820	650
		300	300	810	630
		275	260	1030
		300	275	970
		300		880
		330		1010
		340

## Sheet: 872.5760
	UI	WT follicle	PexRap cKO follicle	WT GC	PexRap cKO GC
	300	330	250	550	380
	320	300	285	600	380
	305	300	260	510	290
	250	290	220	430	360
	275	240	280	610	300
	290	225	290	520	350
	195	300	260	640	350
	170	380	260	350	360
	155	300	290	600	370
	165	320	280	450	380
	180	320	280	550	300
	160	310	295	530	320
		350	205	600	320
		390	195	550	330
		300	190	450	280
		240	200	570	300
		195	200	480
		200	200	450
		210		480
		240
		245

## Sheet: 888.5612
	UI	WT follicle	PexRap cKO follicle	WT GC	PexRap cKO GC
	2300	3000	2600	3630	2950
	2290	2730	2600	4460	2850
	2295	3000	2585	3300	2840
	2405	2750	2490	4000	2800
	2400	2620	2590	3410	2730
	2350	2700	2500	3880	2650
	550	2750	2600	3410	2660
	495	2900	2500	3250	2780
	460	2750	2610	4000	2990
	500	2170	2195	3400	2600
	530	2300	2200	3700	2680
	500	2205	2250	4420	3000
		2305	710	2880	2220
		2400	760	2550	2120
		2300	700	2300	2150
		680	820	2150	2040
		610	790	2600
		640	780	2830
		740		2580
		740		2450
		770
