# Supplementary material for: B cell expression of an enzymatic intermediary in ether lipid biosynthesis promotes antibody responses and germinal center size
Source: eLife. 2026 Apr 27;14:RP104580. doi: 10.7554/eLife.104580 (PMC13120822; doi:10.7554/eLife.104580)
Supplement: Source data 1. [file elife-104580-data1.zip › Source Data/Table-Source Data/Table 1_Negative ions.xlsx]

## Sheet: 716.5216
	UI	Follicle	GC
	655	2200	3520
	585	2250	4120
	550	2050	3580
	650	2200	4000
	690	2850	4250
	580	2400	2750
		2570	3900
		2580	3650
		2500	3300

## Sheet: 752.5545
	UI	Follicle	GC
	340	1600	1800
	330	1600	1720
	250	1680	1880
	285	1750	1920
	320	1800	2020
	280	1820	1970
		1750	2170
		1750	1960
		1900	2200

## Sheet: 760.5056
	UI	Follicle	GC
	205	1650	1950
	195	1750	2080
	190	1800	1920
	210	1850	1980
	215	1900	2080
	205	1750	2070
		1920	2100
		1900	2100
		1820	2000

## Sheet: 772.5242
	UI	Follicle	GC
	255	2100	2350
	230	2120	2450
	220	2250	2300
	230	2400	2540
	240	2420	2600
	230	2400	2600
		2450	2830
		2420	2780
		2450	2750

## Sheet: 776.5556
	UI	Follicle	GC
	300	1420	1730
	265	1450	1800
	285	1500	1900
	255	1650	1900
	300	1800	2030
	255	1620	2120
		1700	2400
		1800	2340
		1800	2450

## Sheet: 869.5526
	UI	Follicle	GC
	260	1550	1800
	230	1540	1700
	220	1600	1730
	240	1670	1800
	260	1700	1800
	240	1720	1850
		1600	1820
		1520	1800
		1600	1800

## Sheet: 872.5760
	UI	Follicle	GC
	195	1100	1320
	170	1170	1250
	155	1150	1350
	165	1200	1400
	180	1250	1400
	160	1200	1400
		1150	1400
		1100	1380
		1180	1420

## Sheet: 888.5612
	UI	Follicle	GC
	550	2400	3630
	495	2500	3510
	460	2630	3100
	500	2800	3450
	530	2900	3500
	500	2730	3400
		2720	3450
		2630	3480
		2850	2950
