# Supplementary material for: B cell expression of an enzymatic intermediary in ether lipid biosynthesis promotes antibody responses and germinal center size
Source: eLife. 2026 Apr 27;14:RP104580. doi: 10.7554/eLife.104580 (PMC13120822; doi:10.7554/eLife.104580)
Supplement: Source data 1. [file elife-104580-data1.zip › Source Data/Table-Source Data/Table 1_Positive ions.xlsx]

## Sheet: 739.4587
	UI	Follicle	GC
	2780	4100	4200
	2820	3800	4600
	2850	4000	4600
	3300	3800	5000
	3300	3900	6000
	3200	4000	6000
		3000	3800
		3500	3800
		3500	5000

## Sheet: 740.465
	UI	Follicle	GC
	1350	1800	1900
	1350	1500	1500
	1300	1600	2000
	1300	1600	1900
	1280	1500	2300
	1280	1300	2800
		1400	1500
		1500	1500
		1100	2000

## Sheet: 784.5564
	UI	Follicle	GC
	3240	8500	9700
	3450	8000	10000
	3400	8200	9100
	3400	7900	11200
	3550	8100	11000
	3400	8200	10000
		6900	9000
		7900	9000
		7900	9700

## Sheet: 798.5347
	UI	Follicle	GC
	11180	28800	31200
	9800	27500	34000
	9660	28500	30700
	10100	28000	35500
	9500	29100	42000
	9380	29500	42300
		24100	29200
		26800	30500
		26000	37200

## Sheet: 799.5375
	UI	Follicle	GC
	5500	12800	13400
	5850	11900	14800
	5840	12700	13700
	5600	12300	15900
	5700	12700	18800
	5500	13000	18900
		10500	12800
		11600	13000
		11200	16500
