# Supplementary material for: B cell expression of an enzymatic intermediary in ether lipid biosynthesis promotes antibody responses and germinal center size
Source: eLife. 2026 Apr 27;14:RP104580. doi: 10.7554/eLife.104580 (PMC13120822; doi:10.7554/eLife.104580)
Supplement: Source data 1. [file elife-104580-data1.zip › Source Data/Table-Source Data/Table 2_Positive ions.xlsx]

## Sheet: 739.4578
	UI	WT follicle	PexRap cKO follicle	WT GC	PexRap cKO GC
	2780	3300	3000	4250	3000
	2820	3200	2850	3900	2900
	2850	3100	3050	3900	3250
	3300	2900	2900	3500	2800
	3300	3000	2800	3100	3000
	3200	3050	2900	3250	2950
		3050	3050	3100	3000
		3050	3050	3100	3200
		3200	2900	3450	3000

## Sheet: 784.5564
	UI	WT follicle	PexRap cKO follicle	WT GC	PexRap cKO GC
	3240	2800	2800	4250	2700
	3450	3050	2750	3500	2800
	3400	2650	2750	3600	2550
	3400	2800	2550	3450	2500
	3550	2600	2500	3400	2650
	3400	3000	2700	3150	2450
		3000	2400	3300	2450
		3050	2600	3500	2450
		3300	2500	3550	2500

## Sheet: 798.5347
	UI	WT follicle	PexRap cKO follicle	WT GC	PexRap cKO GC
	11180	10200	11100	16000	14900
	9800	10650	10700	15000	14100
	9660	10800	11250	15400	15700
	10100	10400	11400	15600	14100
	9500	10850	11500	15200	14900
	9380	10650	11200	15400	14600
		11200	11600	14900	14100
		11200	12400	15200	15250
		12400	11200	15700	14600

## Sheet: 801.5509
	UI	WT follicle	PexRap cKO follicle	WT GC	PexRap cKO GC
	1500	1750	1700	1450	1500
	1500	1520	1500	1450	1550
	1400	1700	1550	1500	1500
	1600	1700	1750	1500	1500
	1600	1650	1600	1450	1700
	1640	1700	1700	1500	1500
		1400	1650	1250	1500
		1400	1650	1400	1500
		1500	1600	1500	1550

## Sheet: 847.5361
	UI	WT follicle	PexRap cKO follicle	WT GC	PexRap cKO GC
	1200	1400	1150	1250	1000
	1220	1400	1150	1250	1200
	1280	1400	1250	1250	1000
	1330	1500	1400	1250	1000
	1350	1450	1300	1100	1200
	1280	1500	1300	1200	1000
		1100	1200	900	1200
		1100	1050	950	800
		1200	1150	1200	1000

## Sheet: 874.5623
	UI	WT follicle	PexRap cKO follicle	WT GC	PexRap cKO GC
	820	750	600	500	400
	650	650	600	500	700
	640	650	600	550	500
	850	900	750	550	500
	800	850	700	450	700
	830	800	800	500	500
		650	700	300	600
		500	600	400	400
		500	650	500	550
