# Supplementary material for: B cell expression of an enzymatic intermediary in ether lipid biosynthesis promotes antibody responses and germinal center size
Source: eLife. 2026 Apr 27;14:RP104580. doi: 10.7554/eLife.104580 (PMC13120822; doi:10.7554/eLife.104580)
Supplement: Source data 1. [file elife-104580-data1.zip › Source Data/Figure 6-Source Data/Figure 6F.xlsx]

## Sheet: NP20_IgM
		WT						PexRAP cKOB
		1:2000	1:4000	1:8000	1:16000	1:32000	1:64000	1:2000	1:4000	1:8000	1:16000	1:32000	1:64000
		1.01	0.563	0.325	0.197	0.126	0.086	1.043	0.626	0.363	0.217	0.133	0.156
		0.709	0.393	0.235	0.138	0.096	0.074	0.093	0.074	0.059	0.058	0.052	0.095
		1.794	1.234	0.786	0.443	0.266	0.171	1.453	0.999	0.592	0.351	0.209	0.076
		2.01	1.598	1.156	0.719	0.39	0.249	0.779	0.463	0.267	0.164	0.108	0.061
		1.8	1.285	0.843	0.519	0.3	0.181	1.366	0.869	0.521	0.317	0.197	0.054
		1.485	0.945	0.582	0.358	0.204	0.131	0.879	0.503	0.3	0.182	0.115	0.051
		1.687	1.165	0.752	0.442	0.265	0.169	0.973	0.562	0.34	0.202	0.127	0.052
		1.547	1.034	0.668	0.372	0.228	0.142	1.455	0.889	0.573	0.329	0.194	0.048
		1:2000	1:4000	1:8000	1:16000	1:32000	1:64000
Mean	WT	1.50525	1.02713	0.668375	0.3985	0.234375	0.150375
	PexRap cKO	1.00513	0.623125	0.376875	0.2275	0.141875	0.074125
SEM	WT	0.15466	0.138778	0.103706	0.0643537	0.0333595	0.0197574
	PexRap cKO	0.160061	0.105032	0.0635406	0.0351421	0.0191371	0.0129745

## Sheet: NP2_IgM
		WT						PexRAP cKOB
		1:2000	1:4000	1:8000	1:16000	1:32000	1:64000	1:2000	1:4000	1:8000	1:16000	1:32000	1:64000
		1.273	0.7	0.417	0.245	0.152	0.1	0.705	0.349	0.248	0.149	0.048	0.064
		0.79	0.432	0.26	0.163	0.104	0.07	0.054	0.048	0.049	0.047	0.049	0.052
		1.688	1.306	0.81	0.507	0.296	0.185	0.762	0.448	0.349	0.247	0.148	0.05
		1.725	1.364	0.909	0.595	0.343	0.209	0.585	0.349	0.249	0.149	0.051	0.051
		1.701	1.327	0.907	0.559	0.319	0.189	0.874	0.448	0.248	0.148	0.078	0.052
		1.463	0.97	0.582	0.347	0.209	0.131	0.615	0.351	0.248	0.15	0.048	0.054
		1.577	1.254	0.867	0.522	0.312	0.186	0.625	0.45	0.251	0.168	0.087	0.052
		1.463	1.055	0.655	0.398	0.238	0.165	0.874	0.553	0.363	0.264	0.158	0.063
		1:2000	1:4000	1:8000	1:16000	1:32000	1:64000
Mean	WT	1.46	1.051	0.675875	0.417	0.246625	0.154375
	PexRap cKO	0.63675	0.3745	0.250625	0.16525	0.083375	0.05475
SEM	WT	0.110022	0.119023	0.0857218	0.0551514	0.0304795	0.0173493
	PexRap cKO	0.0921768	0.0529187	0.0335362	0.0237109	0.0161023	0.00195256
