# Supplementary material for: B cell expression of an enzymatic intermediary in ether lipid biosynthesis promotes antibody responses and germinal center size
Source: eLife. 2026 Apr 27;14:RP104580. doi: 10.7554/eLife.104580 (PMC13120822; doi:10.7554/eLife.104580)
Supplement: Source data 1. [file elife-104580-data1.zip › Source Data/Figure 6-Source Data/Figure 6G.xlsx]

## Sheet: IgM_affinity maturation
	IgM_NP2 / NP20
	WT	PexRAP cKO
	1.2604	0.675935
	1.11425	0.580645
	0.940914	0.524432
	0.858209	0.750963
	0.945	0.639824
	0.985185	0.699659
	0.934795	0.642343
	0.945701	0.600687
