# Supplementary material for: B cell expression of an enzymatic intermediary in ether lipid biosynthesis promotes antibody responses and germinal center size
Source: eLife. 2026 Apr 27;14:RP104580. doi: 10.7554/eLife.104580 (PMC13120822; doi:10.7554/eLife.104580)
Supplement: Source data 1. [file elife-104580-data1.zip › Source Data/Figure 6-Source Data/Figure 6A-D.xlsx]

## Sheet: NP20_IgM
		WT				PexRAP cKOB
		1:1000	1:2000	1:4000	1:8000	1:1000	1:2000	1:4000	1:8000
		3.252	2.256	1.376	0.818	0.368	0.201	0.133	0.096
		3.191	2.139	1.284	0.768	2.331	1.36	0.853	0.495
		2.202	1.191	0.722	0.412	0.421	0.23	0.141	0.101
		1.697	0.867	0.511	0.303	1.408	0.752	0.454	0.266
		3.353	2.241	1.408	0.843	2.388	1.391	0.841	0.487
		3.119	1.96	1.174	0.702	1.847	1.038	0.598	0.379
		1:1000	1:2000	1:4000	1:8000
Mean	WT	2.80233	1.77567	1.07917	0.641
	PexRAP cKOB	1.4605	0.828667	0.503333	0.304
SEM	WT	0.279221	0.243636	0.152487	0.0928562
	PexRAP cKOB	0.117	0.1405	0.117	0.0705

## Sheet: NP2_IgM
		WT				PexRAP cKOB
		1:1000	1:2000	1:4000	1:8000	1:1000	1:2000	1:4000	1:8000
		2.93	1.738	1.03	0.586	0.063	0.056	0.052	0.053
		2.991	1.804	1.082	0.625	1.951	1.021	0.612	0.365
		1.609	0.823	0.487	0.275	0.179	0.093	0.073	0.065
		1.371	0.662	0.376	0.221	0.692	0.355	0.212	0.138
		2.899	1.763	1.115	0.611	1.277	0.662	0.39	0.232
		2.039	1.081	0.631	0.347	0.11	0.076	0.066	0.062
		1:1000	1:2000	1:4000	1:8000
Mean	WT	2.3065	1.31183	0.786833	0.444167
	PexRAP cKOB	0.712	0.377167	0.234167	0.1525
SEM	WT	0.296736	0.211496	0.13378	0.0749473
	PexRAP cKOB	0.312113	0.160285	0.0921905	0.0508047

## Sheet: NP20_IgG1
		WT				PexRAP cKOB
		1:10000	1:20000	1:40000	1:80000	1:10000	1:20000	1:40000	1:80000
		1.228	0.63	0.381	0.21	0.058	0.052	0.054	0.052
		2.069	1.168	0.703	0.394	1.209	0.633	0.385	0.228
		2.603	1.625	0.972	0.574	0.082	0.058	0.058	0.056
		1.704	0.922	0.536	0.304	1.489	0.814	0.495	0.289
		3.109	2.042	1.302	0.756	2.082	1.207	0.737	0.428
		1.993	1.116	0.658	0.37	0.12	0.081	0.068	0.061
		1:10000	1:20000	1:40000	1:80000
Mean	WT	2.11767	1.2505	0.758667	0.434667
	PexRAP cKOB	0.84	0.474167	0.2995	0.185667
SEM	WT	0.270729	0.206926	0.134928	0.08084
	PexRAP cKOB	0.356109	0.198642	0.116779	0.063618

## Sheet: NP2_IgG1
		WT				PexRAP cKOB
		1:10000	1:20000	1:40000	1:80000	1:10000	1:20000	1:40000	1:80000
		0.114	0.071	0.063	0.054	0.054	0.058	0.054	0.055
		0.423	0.207	0.113	0.085	0.145	0.092	0.077	0.063
		1.413	0.698	0.389	0.231	0.057	0.057	0.055	0.054
		0.523	0.251	0.163	0.108	0.326	0.175	0.111	0.087
		1.512	0.715	0.418	0.231	0.337	0.177	0.112	0.086
		0.52	0.268	0.166	0.124	0.059	0.057	0.056	0.058
		1:10000	1:20000	1:40000	1:80000
Mean	WT	0.750833	0.368333	0.218667	0.138833
	PexRAP cKOB	0.163	0.102667	0.0775	0.0671667
SEM	WT	0.233528	0.110624	0.0605578	0.0306892
	PexRAP cKOB	0.0551066	0.0238309	0.0113041	0.00624722
	ttest	0.0342638	0.0408017	0.044897	0.0451433
