# Supplementary material for: B cell expression of an enzymatic intermediary in ether lipid biosynthesis promotes antibody responses and germinal center size
Source: eLife. 2026 Apr 27;14:RP104580. doi: 10.7554/eLife.104580 (PMC13120822; doi:10.7554/eLife.104580)
Supplement: Source data 1. [file elife-104580-data1.zip › Source Data/Figure 6-Source Data/Figure 6I.xlsx]

## Sheet: % CD138 cells
	% CD138+ cells among viable cell gate
	WT	PexRAP cKO
	0.015	0.0028
	0.014	0.0084
	0.062	0.009
	0.18	0.086
	0.042	0.0053
	0.023	0.0049
	0.021	0.005
	0.022	0.0015
	0.017	0.0056
	0.025	0.012
		0.02
