# Supplementary material for: B cell expression of an enzymatic intermediary in ether lipid biosynthesis promotes antibody responses and germinal center size
Source: eLife. 2026 Apr 27;14:RP104580. doi: 10.7554/eLife.104580 (PMC13120822; doi:10.7554/eLife.104580)
Supplement: Source data 1. [file elife-104580-data1.zip › Source Data/Figure 6-Source Data/Figure 6E.xlsx]

## Sheet: IgM_NP20
	WT	PexRAP cKO
	6	97
	18.5	12.5
	136.5	14
	292	45.5
	208.5	85.5
	233	95
	171	60
	187	85

## Sheet: IgM_NP2
	WT	PexRAP cKO
	3.5	68
	10.5	9.5
	82.5	0
	162	24
	81.5	51
	79	33
	109	21
	48	52
