# Supplementary material for: B cell expression of an enzymatic intermediary in ether lipid biosynthesis promotes antibody responses and germinal center size
Source: eLife. 2026 Apr 27;14:RP104580. doi: 10.7554/eLife.104580 (PMC13120822; doi:10.7554/eLife.104580)
Supplement: Source data 1. [file elife-104580-data1.zip › Source Data/Figure 5-Source Data/Figure 5G.xlsx]

## Sheet: % GCB cells
	% GCB cells among CD138- IgD- B cells
	WT	PexRAP cKO
	8.55	2.86
	8.9	2.41
	7.07	5.71
	4.47	2.75
	6.01	0.93
	3.55	1.77

## Sheet: # GCB cells
	# GCB cells(X10^6)
	WT	PexRAP cKO
	5.4	0.5
	5.1	1.1
	5.7	2.3
	2.7	1.8
	5.1	0.6
	2.5	0.9
