# Supplementary material for: B cell expression of an enzymatic intermediary in ether lipid biosynthesis promotes antibody responses and germinal center size
Source: eLife. 2026 Apr 27;14:RP104580. doi: 10.7554/eLife.104580 (PMC13120822; doi:10.7554/eLife.104580)
Supplement: Source data 1. [file elife-104580-data1.zip › Source Data/Figure 5-Source Data/Figure 5I.xlsx]

## Sheet: % LZ DZ cells
	% among GCB cells
	WT LZ	PexRAP cKO LZ	WT DZ	PexRAP cKO DZ
	35.5	35.6	49.6	45.6
	38	24.4	50.4	46.4
	42	30.8	46.2	47.9
	47.6	37.7	38.9	44.4
	46.8	42.9	43	20.4
	50.4	42.5	37.4	42.5

## Sheet: # LZ DZ cells
	# of cells (x10^5)
	WT LZ	PexRAP cKO LZ	WT DZ	PexRAP cKO DZ
	1.4	0.2	2	0.3
	1.8	0.1	2.4	0.3
	2.2	0.6	2.4	0.9
	1.4	0.6	1.2	0.7
	2.8	0.2	2.6	0.1
	2.1	0.4	1.6	0.4
