# Supplementary material for: B cell expression of an enzymatic intermediary in ether lipid biosynthesis promotes antibody responses and germinal center size
Source: eLife. 2026 Apr 27;14:RP104580. doi: 10.7554/eLife.104580 (PMC13120822; doi:10.7554/eLife.104580)
Supplement: Source data 1. [file elife-104580-data1.zip › Source Data/Figure 5-Source Data/Figure 5E.xlsx]

## Sheet: % GCB cells
	% GCB cells among IgD- B cells
	WT	PexRAP cKOB
	6.1	4.3
	8.76	2
	16.1	0.19
	18.7	7.06
	17	6.83

## Sheet: # GCB cells
	# GCB cells (X10^6)
	WT	PexRAP cKOB
	2.8	1.8
	3.9	1.3
	23.6	0.1
	20.1	3.3
	17.9	4.6
