# Supplementary material for: B cell expression of an enzymatic intermediary in ether lipid biosynthesis promotes antibody responses and germinal center size
Source: eLife. 2026 Apr 27;14:RP104580. doi: 10.7554/eLife.104580 (PMC13120822; doi:10.7554/eLife.104580)
Supplement: Source data 1. [file elife-104580-data1.zip › Source Data/Figure 5-Source Data/Figure 5C.xlsx]

## Sheet: % B cells
	% B cells among dump-
	WT	PexRAP cKOB
	5.24	4.62
	5.18	4.65
	13.3	3.2
	12.2	4.08
	10.5	8.4

## Sheet: # B cells
	# B cells (X10^6)
	WT	PexRAP cKOB
	6.4	4.3
	4.4	4
	14.6	3
	10.7	4.7
	10.5	6.7
