# Supplementary material for: B cell expression of an enzymatic intermediary in ether lipid biosynthesis promotes antibody responses and germinal center size
Source: eLife. 2026 Apr 27;14:RP104580. doi: 10.7554/eLife.104580 (PMC13120822; doi:10.7554/eLife.104580)
Supplement: Source data 1. [file elife-104580-data1.zip › Source Data/Figure 9-Source Data/Figure 9I.xlsx]

## Sheet: ER Tracker
	ER-Tracker MFI
	WT	PexRAP cKO
	437	440
	515	433
	546	398
	602	382
	452	348
	568	401
