# Supplementary material for: B cell expression of an enzymatic intermediary in ether lipid biosynthesis promotes antibody responses and germinal center size
Source: eLife. 2026 Apr 27;14:RP104580. doi: 10.7554/eLife.104580 (PMC13120822; doi:10.7554/eLife.104580)
Supplement: Source data 1. [file elife-104580-data1.zip › Source Data/Figure 2-figure supplement 1-Source Data/Figure 2-figure supplement 1E.xlsx]

## Sheet: MZB FOB
	% B1-B cells among CD23- CD43+ B cell gate
	WT	PexRAP cKO
	70.3	87.2
	66.7	71.4
	75	69.9
	62.1	60.8
	93.1	65.7
	96.9	65.4
	86.6	92.4
	97.2	95.9
		94.7
		95.7
