# Supplementary material for: B cell expression of an enzymatic intermediary in ether lipid biosynthesis promotes antibody responses and germinal center size
Source: eLife. 2026 Apr 27;14:RP104580. doi: 10.7554/eLife.104580 (PMC13120822; doi:10.7554/eLife.104580)
Supplement: Source data 1. [file elife-104580-data1.zip › Source Data/Figure 2-figure supplement 1-Source Data/Figure 2-figure supplement 1C.xlsx]

## Sheet: MZB FOB
	BCR expression on MZB (MFI)			BCR expression on FOB (MFI)
	WT	PexRAP cKO		WT	PexRAP cKO
	2965	3731		979	1185
	4199	3178		1147	1197
	3441	3216		949	1383
	3858	4112		1103	1368
	2428	2474		1273	1409
	2661	3138		1207	1524
