# Supplementary material for: B cell expression of an enzymatic intermediary in ether lipid biosynthesis promotes antibody responses and germinal center size
Source: eLife. 2026 Apr 27;14:RP104580. doi: 10.7554/eLife.104580 (PMC13120822; doi:10.7554/eLife.104580)
Supplement: Source data 1. [file elife-104580-data1.zip › Source Data/Figure 2-figure supplement 1-Source Data/Figure 2-figure supplement 1B.xlsx]

## Sheet: MZB FOB
	% MZB cells among viable B cell gate			% FOB cells among viable B cell gate
	WT	PexRAP cKO		WT	PexRAP cKO
	4.2	4.04		76.3	60.7
	2	3.06		64.3	81.6
	10.3	4.45		69.1	66.6
	7.21	4.39		67.7	70.3
	6.59	5.73		78.2	69.6
	11.2	5.79		81.6	72.3
	6.89	11.4		69.2	76.8
	7.98	14.2		68.7	78.8
	11.1	12.7		70	67.2
	8.19	10.9		69.1	63.1
		12			72.2
		10.4			77.4
