# Supplementary material for: B cell expression of an enzymatic intermediary in ether lipid biosynthesis promotes antibody responses and germinal center size
Source: eLife. 2026 Apr 27;14:RP104580. doi: 10.7554/eLife.104580 (PMC13120822; doi:10.7554/eLife.104580)
Supplement: Source data 1. [file elife-104580-data1.zip › Source Data/Figure 2-figure supplement 1-Source Data/Figure 2-figure supplement 1G.xlsx]

## Sheet: IgD- %
	% IgD- among B cells
	WT	PexRAP cKO
	7.38	6.64
	7.28	7.15
	15.7	10.7
	17.6	14.4
	12.8	10.8
	11.3	6.03
	10.8	7.51
	12.6	3.85
	19.5	3.63
		5.36
		7.03
