# Supplementary material for: B cell expression of an enzymatic intermediary in ether lipid biosynthesis promotes antibody responses and germinal center size
Source: eLife. 2026 Apr 27;14:RP104580. doi: 10.7554/eLife.104580 (PMC13120822; doi:10.7554/eLife.104580)
Supplement: Source data 1. [file elife-104580-data1.zip › Source Data/Figure 2-figure supplement 1-Source Data/Figure 2-figure supplement 1F.xlsx]

## Sheet: MZB FOB
	BCR expression on B1-B cells (MFI)
	WT	PexRAP cKO
	1006	1777
	1373	1622
	1732	1374
	2998	3186
