# Supplementary material for: B cell expression of an enzymatic intermediary in ether lipid biosynthesis promotes antibody responses and germinal center size
Source: eLife. 2026 Apr 27;14:RP104580. doi: 10.7554/eLife.104580 (PMC13120822; doi:10.7554/eLife.104580)
Supplement: Source data 1. [file elife-104580-data1.zip › Source Data/Figure 7-Source Data/Figure 7E.xlsx]

## Sheet: Annexin V
	% Annexin V among GCB cells
	WT	PexRAP cKO
	8.32	24.8
	12.3	39.5
	11.2	14.4
	25	12.4
	18.6	50
	22.2	32.2
