# Supplementary material for: B cell expression of an enzymatic intermediary in ether lipid biosynthesis promotes antibody responses and germinal center size
Source: eLife. 2026 Apr 27;14:RP104580. doi: 10.7554/eLife.104580 (PMC13120822; doi:10.7554/eLife.104580)
Supplement: Source data 1. [file elife-104580-data1.zip › Source Data/Figure 7-Source Data/Figure 7C.xlsx]

## Sheet: % GCB cells
	% GCB cells among B cells
	WT	PexRAP cKO
	2.86	0.22
	3.53	3.19
	4.64	2.25
	4.18	3.96
	3.44	3.45
	3.99	0.3
		0.83
		0.2
		2.77
