# Supplementary material for: B cell expression of an enzymatic intermediary in ether lipid biosynthesis promotes antibody responses and germinal center size
Source: eLife. 2026 Apr 27;14:RP104580. doi: 10.7554/eLife.104580 (PMC13120822; doi:10.7554/eLife.104580)
Supplement: Source data 1. [file elife-104580-data1.zip › Source Data/Figure 2-Source Data/Figure 2F.xlsx]

## Sheet: % CTV
	% CTV of 3> division
	WT 3> division	PexRAP cKOB 3> dividsion
	12.2	8.78
	11.1	9.18
	25.2	15.5
	49	22.4
	34.3	13.4
	17.8	12
	15.2	13.4
	12.6	5.67
	31.6	5.55
	27.4	12.3
		16.8
