# Supplementary material for: B cell expression of an enzymatic intermediary in ether lipid biosynthesis promotes antibody responses and germinal center size
Source: eLife. 2026 Apr 27;14:RP104580. doi: 10.7554/eLife.104580 (PMC13120822; doi:10.7554/eLife.104580)
Supplement: Source data 1. [file elife-104580-data1.zip › Source Data/Figure 2-Source Data/Figure 2I.xlsx]

## Sheet: # B cells
	# fo B cells (x10^6)
	WT	PexRAP cKOB
	3	1.2
	2.6	0.6
	3.8	1.2
	4.4	1.2
	1.8	0.9
	1.5	1.1
