# Supplementary material for: B cell expression of an enzymatic intermediary in ether lipid biosynthesis promotes antibody responses and germinal center size
Source: eLife. 2026 Apr 27;14:RP104580. doi: 10.7554/eLife.104580 (PMC13120822; doi:10.7554/eLife.104580)
Supplement: Source data 1. [file elife-104580-data1.zip › Source Data/Figure 2-Source Data/Figure 2H.xlsx]

## Sheet: % CTV
	% CTV of 3> division
	WT 3> division	PexRAP cKOB 3> dividsion
	45.34	37.73
	46.4	37.35
	47.9	27.2
	48.4	22.6
	58.6	23.56
	62.7	40
		36.2
