# Supplementary material for: B cell expression of an enzymatic intermediary in ether lipid biosynthesis promotes antibody responses and germinal center size
Source: eLife. 2026 Apr 27;14:RP104580. doi: 10.7554/eLife.104580 (PMC13120822; doi:10.7554/eLife.104580)
Supplement: Source data 1. [file elife-104580-data1.zip › Source Data/Figure 2-Source Data/Figure 2D.xlsx]

## Sheet: % B cells
	% B cells among viable lymphocytes gate
	WT	PexRAP cKO
	1.47	0.34
	1.82	1.02
	2.01	0.85
	0.95	0.7
	1.43	0.82
	1.94	0.45
	2.03	0.32
	1.89	0.21
