# Supplementary material for: B cell expression of an enzymatic intermediary in ether lipid biosynthesis promotes antibody responses and germinal center size
Source: eLife. 2026 Apr 27;14:RP104580. doi: 10.7554/eLife.104580 (PMC13120822; doi:10.7554/eLife.104580)
Supplement: Source data 1. [file elife-104580-data1.zip › Source Data/Figure 6-figure supplement 1-Source Data/Figure 6-figure supplement 1F.xlsx]

## Sheet: Sheet1
		Cell number (X10^6)
		Veh		5 mM NAC
		WT	PexRAP cKO	WT	PexRAP cKO
		2.7	1.2	3.4	2
		2.8	1.4	4.6	1.9
		3.5	1.5	3.8	2.4
		3.3	2.1	3.8	3
