# Supplementary material for: B cell expression of an enzymatic intermediary in ether lipid biosynthesis promotes antibody responses and germinal center size
Source: eLife. 2026 Apr 27;14:RP104580. doi: 10.7554/eLife.104580 (PMC13120822; doi:10.7554/eLife.104580)
Supplement: Source data 1. [file elife-104580-data1.zip › Source Data/Figure 6-figure supplement 1-Source Data/Figure 6-figure supplement 1E.xlsx]

## Sheet: C11-Bodipy
	C11-Bodipy MFI
	WT	PexRAP cKO
	932	1719
	959	2080
	1665	1820
	1427	1598
	1400	1739
