# Supplementary material for: B cell expression of an enzymatic intermediary in ether lipid biosynthesis promotes antibody responses and germinal center size
Source: eLife. 2026 Apr 27;14:RP104580. doi: 10.7554/eLife.104580 (PMC13120822; doi:10.7554/eLife.104580)
Supplement: Source data 1. [file elife-104580-data1.zip › Source Data/Figure 6-figure supplement 1-Source Data/Figure 6-figure supplement 1D.xlsx]

## Sheet: DCFDA
	DCFDA MFI
	WT	PexRAP cKO
	843	1181
	833	1531
	814	946
	760	1069
