# Supplementary material for: B cell expression of an enzymatic intermediary in ether lipid biosynthesis promotes antibody responses and germinal center size
Source: eLife. 2026 Apr 27;14:RP104580. doi: 10.7554/eLife.104580 (PMC13120822; doi:10.7554/eLife.104580)
Supplement: Source data 1. [file elife-104580-data1.zip › Source Data/Figure 6-figure supplement 1-Source Data/Figure 6-figure supplement 1H.xlsx]

## Sheet: Sheet1
		% CTV of 3> division
		Veh		5 mM NAC
		WT	PexRAP cKO	WT	PexRAP cKO
		58.1	54.4	56.4	48.2
		63.9	48.4	61.3	52.3
		67.7	47.7	71.1	56.1
		59.2	49.2	63.8	45.8
		60.7	53.2	64.7	46.8
		61.1	51.8	71.6	49
