# Supplementary material for: B cell expression of an enzymatic intermediary in ether lipid biosynthesis promotes antibody responses and germinal center size
Source: eLife. 2026 Apr 27;14:RP104580. doi: 10.7554/eLife.104580 (PMC13120822; doi:10.7554/eLife.104580)
Supplement: Source data 1. [file elife-104580-data1.zip › Source Data/Figure 6-figure supplement 1-Source Data/Figure 6-figure supplement 1B.xlsx]

## Sheet: % CD138 cells
	% CD138+ cells among viable cell gate
	WT	PexRAP cKO
	14.78	9.47
	19.4	8.58
	24.6	7.67
	26.8	11.73
	24.3	11.64
	27.7	24.2
		18.8
