# Supplementary material for: B cell expression of an enzymatic intermediary in ether lipid biosynthesis promotes antibody responses and germinal center size
Source: eLife. 2026 Apr 27;14:RP104580. doi: 10.7554/eLife.104580 (PMC13120822; doi:10.7554/eLife.104580)
Supplement: Source data 1. [file elife-104580-data1.zip › Source Data/Figure 1-Source Data/Figure 1F.xlsx]

## Sheet: % GCB cells
	% GCB cells among B cells
	WT	PexRAP cKO
	9.61	5.92
	9.84	3.6
	4.69	4.5
	7.03	0.5
	2.2	1.04
	1.65	1.67
	2.58	3.46
	3

## Sheet: # GCB cells
	# GCB cells(X10^6)
	WT	PexRAP cKO
	1.9	1.2
	2.5	0.3
	1.9	0.9
	3	0.1
	0.9	0.2
	0.9	0.5
	0.7	0.7
	1.1
