# Supplementary material for: B cell expression of an enzymatic intermediary in ether lipid biosynthesis promotes antibody responses and germinal center size
Source: eLife. 2026 Apr 27;14:RP104580. doi: 10.7554/eLife.104580 (PMC13120822; doi:10.7554/eLife.104580)
Supplement: Source data 1. [file elife-104580-data1.zip › Source Data/Figure 1-Source Data/Figure 1I.xlsx]

## Sheet: GC number
	GC number per spleen section
	WT	PexRAP cKO
	109	38
	74	48
	101	27
	61	49
	55

## Sheet: GC area
	GC area mm^2
	WT	PexRAP cKO
	2.85877	2.37269
	3.85033	0.881264
	3.09699	1.94147
	2.3484	1.79193
	1.98154
