# Supplementary material for: B cell expression of an enzymatic intermediary in ether lipid biosynthesis promotes antibody responses and germinal center size
Source: eLife. 2026 Apr 27;14:RP104580. doi: 10.7554/eLife.104580 (PMC13120822; doi:10.7554/eLife.104580)
Supplement: Source data 1. [file elife-104580-data1.zip › Source Data/Figure 1-Source Data/Figure 1D.xlsx]

## Sheet: % B cells
	% B cells among dump-
	WT	PexRAP cKO
	37.1	27.7
	39.1	23.9
	34.7	17.6
	28.8	22.7
	38	18.8
	41.5	31
	35.7	23
	39.1

## Sheet: # B cells
	# B cells(X10^6)
	WT	PexRAP cKO
	19.9	19.7
	25.3	8.6
	40.1	20.4
	43.1	24
	39.5	16.8
	54.7	27.4
	26.7	19.3
	35.7
