# Supplementary material for: B cell expression of an enzymatic intermediary in ether lipid biosynthesis promotes antibody responses and germinal center size
Source: eLife. 2026 Apr 27;14:RP104580. doi: 10.7554/eLife.104580 (PMC13120822; doi:10.7554/eLife.104580)
Supplement: Source data 1. [file elife-104580-data1.zip › Source Data/Figure 5-figure supplement 1-Source Data/Figure 5-figure supplement 1F and G.xlsx]

## Sheet: NP20_IgG1
		WT						PexRAP cKOB
		1:10000	1:20000	1:40000	1:80000	1:160000	1:320000	1:10000	1:20000	1:40000	1:80000	1:160000	1:320000
		1.752	1.425	1.109	0.715	0.418	0.256	1.84	1.51	1.117	0.828	0.499	0.049
		1.825	1.834	1.695	1.433	1.034	0.63	0.05	0.048	0.048	0.05	0.052	0.048
		1.851	1.954	1.8	1.55	1.135	0.789	1.637	1.293	0.941	0.574	0.302	0.05
		1.761	1.974	1.794	1.592	1.302	0.978	1.918	1.737	1.442	1.003	0.631	0.053
		1.96	2.012	1.851	1.648	1.39	0.995	1.992	1.878	1.737	1.401	0.995	0.049
		2.075	2.009	1.757	1.456	1.102	0.738	2.107	1.975	1.72	1.398	1.023	0.053
		1.896	1.98	1.697	1.501	1.143	0.735	1.974	1.717	1.46	1.052	0.638	0.05
		1.894	1.907	1.742	1.493	1.161	0.777	2.019	1.981	1.888	1.619	1.354	0.053
		1:10000	1:20000	1:40000	1:80000	1:160000	1:320000
Mean	WT	1.87675	1.88688	1.68063	1.4235	1.08563	0.73725
	PexRap cKO	1.69213	1.51738	1.29412	0.990625	0.68675	0.050625
SEM	WT	0.0376078	0.0691619	0.0837686	0.104262	0.103469	0.0814778
	PexRap cKO	0.239823	0.225672	0.210801	0.180175	0.149103	0.000730399

## Sheet: NP2_IgG1
		WT						PexRAP cKOB
		1:10000	1:20000	1:40000	1:80000	1:160000	1:320000	1:10000	1:20000	1:40000	1:80000	1:160000	1:320000
		1.74	1.128	0.697	0.405	0.222	0.133	1.903	1.43	1.024	0.605	0.363	0.051
		1.918	1.752	1.544	1.132	0.742	0.414	0.05	0.049	0.048	0.049	0.048	0.049
		2	2.05	1.792	1.444	1.07	0.624	0.47	0.211	0.13	0.087	0.067	0.048
		1.782	1.542	1.274	0.908	0.492	0.287	1.957	1.635	1.307	0.845	0.549	0.048
		1.815	1.885	1.942	1.745	1.471	1.048	1.628	1.246	0.832	0.46	0.264	0.049
		1.735	1.92	1.794	1.516	1.195	0.808	2.096	1.919	1.728	1.416	1.089	0.049
		1.689	1.884	1.782	1.5	1.263	0.858	1.814	1.573	1.27	0.97	0.636	0.049
		1.553	1.52	1.553	1.412	1.186	0.901	1.743	1.517	1.632	1.555	1.396	0.06
		1:10000	1:20000	1:40000	1:80000	1:160000	1:320000
Mean	WT	1.779	1.71012	1.54725	1.25775	0.955125	0.634125
	PexRap cKO	1.45762	1.1975	0.996375	0.748375	0.5515	0.050375
SEM	WT	0.0485688	0.105679	0.142011	0.151575	0.151323	0.11519
	PexRap cKO	0.268911	0.242888	0.223145	0.197533	0.169857	0.00141342

## Sheet: NP20_IgG2c
		WT						PexRAP cKOB
		1:2000	1:4000	1:8000	1:16000	1:32000	1:64000	1:2000	1:4000	1:8000	1:16000	1:32000	1:64000
		1.869	1.647	1.304	0.836	0.488	0.279	2.174	1.931	1.473	0.977	0.628	0.263
		2.098	1.752	1.588	1.203	0.825	0.481	1.616	1.395	0.728	0.303	0.162	0.148
		1.525	1.323	0.991	0.579	0.336	0.189	1.036	0.636	0.391	0.228	0.136	0.089
		1.74	1.467	1.626	1.337	0.89	0.532	1.742	1.408	0.978	0.603	0.365	0.067
		1.856	1.817	1.791	1.691	1.225	0.815	1.732	1.527	1.23	0.791	0.468	0.057
		1.605	1.452	1.117	0.727	0.421	0.235	1.822	1.624	1.369	0.982	0.582	0.051
		1.834	2.159	2.013	1.686	1.457	1.007	1.809	1.568	1.291	0.846	0.495	0.05
		1.61	1.486	1.198	0.73	0.408	0.218	1.469	1.294	1.074	0.67	0.391	0.047
		1:2000	1:4000	1:8000	1:16000	1:32000	1:64000
Mean	WT	1.76712	1.63788	1.4535	1.09863	0.75625	0.4695
	PexRap cKO	1.675	1.42288	1.06675	0.675	0.403375	0.0965
SEM	WT	0.0658137	0.0947482	0.126036	0.156787	0.147335	0.107365
	PexRap cKO	0.115769	0.131429	0.127661	0.101026	0.0635711	0.0265733

## Sheet: NP2_IgG2c
		WT						PexRAP cKOB
		1:2000	1:4000	1:8000	1:16000	1:32000	1:64000	1:2000	1:4000	1:8000	1:16000	1:32000	1:64000
		0.773	0.501	0.362	0.242	0.135	0.09	1.567	1.51	1.204	0.842	0.476	0.055
		1.09	0.887	0.744	0.524	0.313	0.18	0.056	0.05	0.051	0.053	0.071	0.05
		0.356	0.28	0.27	0.18	0.123	0.091	0.114	0.084	0.077	0.058	0.093	0.05
		0.709	0.49	0.455	0.254	0.164	0.115	0.655	0.583	0.448	0.276	0.156	0.053
		1.232	1.131	1.068	0.937	0.757	0.538	1.084	0.681	0.429	0.257	0.169	0.069
		0.687	1.032	0.446	0.349	0.252	0.166	0.282	0.262	0.223	0.179	0.124	0.052
		1.715	1.792	1.854	1.752	1.484	1.138	1.014	0.721	0.495	0.298	0.194	0.048
		1.554	1.35	1.035	0.667	0.402	0.243	0.404	0.436	0.367	0.273	0.209	0.091
		1:2000	1:4000	1:8000	1:16000	1:32000	1:64000
Mean	WT	1.0145	0.932875	0.77925	0.613125	0.45375	0.320125
	PexRap cKO	0.647	0.540875	0.41175	0.2795	0.1865	0.0585
SEM	WT	0.165146	0.177893	0.186832	0.185974	0.164291	0.127704
	PexRap cKO	0.188877	0.165374	0.127897	0.0874004	0.044641	0.00518583
