# Supplementary material for: B cell expression of an enzymatic intermediary in ether lipid biosynthesis promotes antibody responses and germinal center size
Source: eLife. 2026 Apr 27;14:RP104580. doi: 10.7554/eLife.104580 (PMC13120822; doi:10.7554/eLife.104580)
Supplement: Source data 1. [file elife-104580-data1.zip › Source Data/Figure 5-figure supplement 1-Source Data/Figure 5-figure supplement 1B.xlsx]

## Sheet: GC area
	GC area mm^2
	WT	PexRAP cKO
	2.85	2.4
	2.35	2.25
	4.55	1.05
	3.15	0.7
	3.65	2.35
	3.05	2.1
	3.55	2.65
	3.7	3.8
	2.9	2.6
	2.85	1.3
	3.3	1.4
	2	1.15
	2.35	0.9
	1.85	0.85
	2.8	0.8
	1.3
	2.5
	1.7
	1.5
	1.4
	1.35
	1.85

## Sheet: LZ area
	LZ area mm^2
	WT	PexRAP cKO
	1.5	0.75
	1.2	0.8
	2.5	0.45
	1.6	0.3
	1.7	1.3
	1	1.05
	1.05	1.5
	1.1	1.65
	1.55	1
	1.75	0.5
	1.6	0.65
	0.45	0.55
	1	0.55
	0.9	0.45
	1.25	0.2
	0.85
	1.25
	0.6
	0.55
	0.6
	0.55
	0.9

## Sheet: DZ area
	DZ area mm^2
	WT	PexRAP cKO
	1	1.75
	1.05	1
	1.55	0.7
	1.1	0.3
	1.85	1.05
	1.25	1.15
	1.75	1.15
	2.15	2.15
	1.55	1.3
	0.95	0.75
	1.2	0.55
	1	0.5
	0.75	0.55
	0.8	0.4
	1.9	0.45
	0.35
	1
	1
	0.7
	0.75
	0.6
	0.95
