# Supplementary material for: B cell expression of an enzymatic intermediary in ether lipid biosynthesis promotes antibody responses and germinal center size
Source: eLife. 2026 Apr 27;14:RP104580. doi: 10.7554/eLife.104580 (PMC13120822; doi:10.7554/eLife.104580)
Supplement: Source data 1. [file elife-104580-data1.zip › Source Data/Figure 5-figure supplement 1-Source Data/Figure 5-figure supplement 1C.xlsx]

## Sheet: LZ DZ ratio
	LZ/DZ ratio
	WT	PexRAP cKO
	1.5	0.428571
	1.14286	0.8
	1.6129	0.642857
	1.45455	1
	0.918919	1.2381
	0.8	0.72093
	0.6	0.697674
	0.511628	0.767442
	1	0.769231
	1.84211	0.666667
	1.33333	1.18182
	0.45	1.1
	1.33333	1
	1.125	1.125
	0.657895	0.444444
	2.42857
	1.25
	0.6
	0.785714
	0.8
	0.916667
	0.947368
