# Supplementary material for: B cell expression of an enzymatic intermediary in ether lipid biosynthesis promotes antibody responses and germinal center size
Source: eLife. 2026 Apr 27;14:RP104580. doi: 10.7554/eLife.104580 (PMC13120822; doi:10.7554/eLife.104580)
Supplement: Source data 1. [file elife-104580-data1.zip › Source Data/Figure 5-figure supplement 1-Source Data/Figure 5-figure supplement 1D and E.xlsx]

## Sheet: % Early PB cells
	% CD138+ GL7+ cells among B cells
	WT	PexRAP cKO
	0.21	0.3
	0.11	0
	0.12	0.088
	0.32	0.19
	0.23	0.15
	0.15	0.18

## Sheet: % GC-Tfh
	% GC-Tfh among CD4 T cells
	WT	PexRAP cKO
	1.17	0.092
	1.19	0.086
	0.95	0.25
	0.78	0.85
	1.25	0.55
	0.95	0.35

## Sheet: % Tfh
	% Tfh among CD4 T cells
	WT	PexRAP cKO
	3.53	0.8
	4.3	0.51
	4.98	1.47
	4.24	3.29
	6.03	2.31
	4.08	1.79
