# Supplementary material for: B cell expression of an enzymatic intermediary in ether lipid biosynthesis promotes antibody responses and germinal center size
Source: eLife. 2026 Apr 27;14:RP104580. doi: 10.7554/eLife.104580 (PMC13120822; doi:10.7554/eLife.104580)
Supplement: Source data 1. [file elife-104580-data1.zip › Source Data/Figure 8-Source Data/Figure 8I.xlsx]

## Sheet: Sheet1
		Cell number (X10^6)
		Veh		1 mM NAC		5 mM NAC
		WT	PexRAP cKO	WT	PexRAP cKO	WT	PexRAP cKO
		2.8	1.3	2.3	2	4	4.4
		2.3	0.8	2.5	1	4.6	2.5
		4	1.1	6	1.7	5.3	3
		3.6	1	4.1	2	4.6	3.7
		4.6	1.6	5.3	2.8	6.2	2.8
		5		5.8		7.4
