# Supplementary material for: B cell expression of an enzymatic intermediary in ether lipid biosynthesis promotes antibody responses and germinal center size
Source: eLife. 2026 Apr 27;14:RP104580. doi: 10.7554/eLife.104580 (PMC13120822; doi:10.7554/eLife.104580)
Supplement: Source data 1. [file elife-104580-data1.zip › Source Data/Figure 8-Source Data/Figure 8D.xlsx]

## Sheet: MitoSOX
	MitoSOX MFI
	WT	PexRAP cKO
	288	445
	585	831
	627	849
	691	919
	701	1042
