# Supplementary material for: B cell expression of an enzymatic intermediary in ether lipid biosynthesis promotes antibody responses and germinal center size
Source: eLife. 2026 Apr 27;14:RP104580. doi: 10.7554/eLife.104580 (PMC13120822; doi:10.7554/eLife.104580)
Supplement: Source data 1. [file elife-104580-data1.zip › Source Data/Figure 8-Source Data/Figure 8H.xlsx]

## Sheet: % Annexin V
	% Annexin V among B cells
	WT	PexRAP cKO
	2.58	5.43
	3.23	4.02
	2.74	3.57
	3.22	3.62
	2.46	3.88
	3.47	2.97
