# Supplementary material for: B cell expression of an enzymatic intermediary in ether lipid biosynthesis promotes antibody responses and germinal center size
Source: eLife. 2026 Apr 27;14:RP104580. doi: 10.7554/eLife.104580 (PMC13120822; doi:10.7554/eLife.104580)
Supplement: Source data 1. [file elife-104580-data1.zip › Source Data/Figure 8-Source Data/Figure 8B.xlsx]

## Sheet: DCFDA
	DCFDA MFI
	WT	PexRAP cKO
	988	1372
	822	2848
	1513	5379
	1440	4861
	1242	2252
	1522	1761
