# Supplementary material for: B cell expression of an enzymatic intermediary in ether lipid biosynthesis promotes antibody responses and germinal center size
Source: eLife. 2026 Apr 27;14:RP104580. doi: 10.7554/eLife.104580 (PMC13120822; doi:10.7554/eLife.104580)
Supplement: Source data 1. [file elife-104580-data1.zip › Source Data/Figure 8-Source Data/Figure 8G.xlsx]

## Sheet: % CC3
	% Cleaved caspase-3 among B cells
	WT	PexRAP cKO
	41.8	56.9
	40.1	58.7
	17.5	44.6
	16.9	44.2
	12.8	15.5
	13.5	18.9
	19.6	20.2
	17.4	24
