# Supplementary material for: B cell expression of an enzymatic intermediary in ether lipid biosynthesis promotes antibody responses and germinal center size
Source: eLife. 2026 Apr 27;14:RP104580. doi: 10.7554/eLife.104580 (PMC13120822; doi:10.7554/eLife.104580)
Supplement: Source data 1. [file elife-104580-data1.zip › Source Data/Figure 8-Source Data/Figure 8J.xlsx]

## Sheet: Sheet1
		Cell number (X10^6)
		Veh		NAC		Thioridazine		NAC + Thiridazine
		WT	PexRAP cKO	WT	PexRAP cKO	WT	PexRAP cKO	WT	PexRAP cKO
		4.6	0.8	5	1.8	3.8	0.6	5.2	2.6
		4.8	1.2	5.8	2.6	3.8	0.8	5.2	3.4
		3.7	0.8	4.4	1.5	3.6	0.8	5.1	2.2
		4.5	1.3	4.5	2.1	4.2	1.1	5	2.6
		4	0.9	4.3	1.6	3.2	0.8	4.2	2.2
		4.2	1.2	4.6	2.1	3.9	1	4	2.3
