# Supplementary material for: B cell expression of an enzymatic intermediary in ether lipid biosynthesis promotes antibody responses and germinal center size
Source: eLife. 2026 Apr 27;14:RP104580. doi: 10.7554/eLife.104580 (PMC13120822; doi:10.7554/eLife.104580)
Supplement: Source data 1. [file elife-104580-data1.zip › Source Data/Figure 4-Source Data/Figure 4E.xlsx]

## Sheet: 752.5545
	UI	WT follicle	PexRap cKO follicle	WT GC	PexRap cKO GC
	600	660	515	1000	690
	680	610	590	1050	780
	620	610	580	1010	680
	600	645	560	800	680
	605	590	580	1190	600
	600	565	680	1100	780
	340	610	550	1430	720
	330	700	580	720	680
	250	620	590	1180	700
	285	910	815	950	720
	320	910	880	1080	600
	280	905	950	1100	620
		1090	360	1550	950
		1030	300	1500	860
		990	300	1170	880
		395	345	1100	800
		350	350	1890
		390	345	1420
		370		1320
		400		1250
		440

## Sheet: 776.5556
	UI	WT follicle	PexRap cKO follicle	WT GC	PexRap cKO GC
	600	700	590	980	810
	690	650	620	1020	790
	600	680	650	950	700
	605	630	600	850	750
	620	620	605	1190	680
	610	600	695	1020	780
	300	655	600	1180	810
	265	720	660	700	770
	285	645	620	1170	860
	255	890	815	900	800
	300	900	820	1100	790
	255	895	905	1100	750
		1040	315	1350	850
		1030	310	1420	820
		990	290	1120	860
		350	340	1050	810
		355	350	1680
		350	325	1320
		380		1280
		395		1220
		410

## Sheet: 872.5749
	UI	WT follicle	PexRap cKO follicle	WT GC	PexRap cKO GC
	300	330	250	550	380
	320	300	285	600	380
	305	300	260	510	290
	250	290	220	430	360
	275	240	280	610	300
	290	225	290	520	350
	195	300	260	640	350
	170	380	260	350	360
	155	300	290	600	370
	165	320	280	450	380
	180	320	280	550	300
	160	310	295	530	320
		350	205	600	320
		390	195	550	330
		300	190	450	280
		240	200	570	300
		195	200	480
		200	200	450
		210		480
		240
		245
